# Supplementary material for: Scaling PatientsLikeMe via a “Generalized Platform” for Members with Chronic Illness: Web-Based Survey Study of Benefits Arising
Source: J Med Internet Res. 2018 May 7;20(5):e175. doi: 10.2196/jmir.9909 (PMC5962830; doi:10.2196/jmir.9909)
Supplement: Multimedia Appendix 3 [file jmir_v20i5e175_app3.xlsx]

## Sheet: impact_benefits
Condition	N	Mean	SD	Min	Q1	Median	Q3	Max	IQR	Range	Skew	Kurtosis	Standard Error	Condition Group	Customization
Multiple sclerosis	1005	6.54328	3.8626	0	3	7	10	15	7	15	-0.155175	-0.970358	0.00384338	Neurologic	Yes
Fibromyalgia	668	6.5	4.02448	0	3	7	10	15	7	15	-0.0582891	-1.02164	0.00602466	Other	Yes
Parkinson's disease	468	6.19231	4.08756	0	3	7	9	15	6	15	-0.00146678	-0.987347	0.0087341	Neurologic	Yes
Major depressive disorder	308	5.66234	3.90727	0	2	6	8.25	15	6.25	15	0.16098	-0.906812	0.0126859	Mental and behavioral health	Yes
Amyotrophic lateral sclerosis	281	5.81139	3.64349	0	3	6	9	15	6	15	0.0291439	-0.886083	0.0129662	Neurologic	Yes
Systemic lupus erythematosus	271	5.97417	3.96037	0	2	6	9	15	7	15	0.0269203	-1.13424	0.0146139	Inflammation and autoimmunity	Yes
Bipolar disorder	245	6.1102	4.13106	0	2	7	10	15	8	15	-0.0031267	-1.12987	0.0168615	Mental and behavioral health	Yes
Post-traumatic stress disorder	232	6.375	4.05075	0	3	7	9	15	6	15	0.0255892	-1.00581	0.0174601	Mental and behavioral health	Yes
Diabetes type 2	174	6.31034	3.94708	0	3	7	9	14	6	14	-0.118372	-1.01556	0.0226844	Cardiovascular and metabolic diseases	No
Idiopathic pulmonary fibrosis	150	6.17333	3.8281	0	3.25	6	9	14	5.75	14	-0.0271189	-0.966852	0.0255206	Respiratory	Yes
Bipolar II disorder	130	6.19231	4.03107	0	3	7	10	13	7	13	-0.137077	-1.21846	0.0310083	Mental and behavioral health	Yes
Rheumatoid arthritis	128	6.35938	4.13118	0	3	7	9	15	6	15	0.0260681	-0.966565	0.0322749	Inflammation and autoimmunity	No
Traumatic brain injury	122	6.33607	4.31911	0	3	7	10	15	7	15	-0.0343196	-1.22598	0.0354026	Mental and behavioral health	No
Epilepsy	109	7.15596	4.46213	0	4	8	11	15	7	15	-0.148032	-1.10278	0.040937	Neurologic	Yes
Lung cancer	98	5.82653	4.01293	0	3	6	9	14	6	14	-0.0315148	-1.22207	0.0409483	Oncology	Yes
Bipolar I disorder	96	6.92708	4.49853	0	3	7	10.25	15	7.25	15	-0.0199577	-1.10973	0.0468596	Mental and behavioral health	Yes
Multiple myeloma	93	4.90323	3.90948	0	1	5	8	14	7	14	0.0912933	-1.30479	0.0420374	Oncology	Yes
Myalgic encephalomyelitis/chronic fatigue syndrome	62	5.09677	4.0274	0	1	5	8	15	7	15	0.284607	-0.928561	0.0649581	Other	Yes
Complex post-traumatic stress disorder	54	6.53704	4.36415	0	3	7	10	14	7	14	-0.0743385	-1.29618	0.0808175	Mental and behavioral health	Yes
Crohn's disease	49	5	4.17333	0	1	5	8	15	7	15	0.315028	-1.08607	0.08517	Inflammation and autoimmunity	No
Borderline personality disorder	32	6.28125	4.61578	0	2	5.5	10	14	8	14	0.121076	-1.31106	0.144243	Mental and behavioral health	Yes
Primary lateral sclerosis	31	5.19355	3.69161	0	2	4	8	12	6	12	0.228513	-1.22103	0.119084	Neurologic	Yes
Migraine	28	6.14286	4.46148	0	1.75	6.5	9.25	15	7.5	15	0.0899213	-1.07056	0.159338	Neurologic	No
Chronic pain syndrome	27	7.33333	4.24264	0	4	8	10	15	6	15	-0.112516	-0.957476	0.157135	Other	No
Diabetes type 1	27	5	5.01536	0	0	4	8.5	15	8.5	15	0.487934	-1.23161	0.185754	Inflammation and autoimmunity	No
Human immunodeficiency virus (hiv)	27	7.88889	4.30861	0	4.5	9	11	15	6.5	15	-0.421407	-0.95003	0.159578	Infectious disease	Yes
Asthma	26	7.38462	4.93216	0	3.25	8.5	11	15	7.75	15	-0.295303	-1.29811	0.189698	Respiratory	No
Schizoaffective disorder	26	6.80769	4.33607	0	3.25	7.5	10	14	6.75	14	-0.151742	-1.29231	0.166772	Mental and behavioral health	Yes
Myasthenia gravis	25	6.32	3.94462	0	3	7	9	14	6	14	-0.052997	-1.16047	0.157785	Neurologic	No
Peripheral neuropathy	25	5.08	4.52696	0	2	4	8	13	6	13	0.526857	-1.18294	0.181078	Neurologic	No
Breast cancer	24	3.75	3.84764	0	0	3	6.5	13	6.5	13	0.621579	-0.781015	0.160318	Oncology	No
Generalized anxiety disorder	24	5.16667	4.24947	0	1.75	4.5	7.5	14	5.75	14	0.410615	-1.0268	0.177061	Mental and behavioral health	Yes
Sjogren's syndrome	24	4.91667	4.04235	0	1	4	9	12	8	12	0.224545	-1.57327	0.168431	Inflammation and autoimmunity	No
Chronic obstructive pulmonary disease	22	6.27273	3.91799	0	4	6	9	13	5	13	-0.145257	-1.12164	0.17809	Respiratory	No
Osteoarthritis	21	5.42857	4.51189	0	1	6	10	12	9	12	-0.00939555	-1.70607	0.214852	Inflammation and autoimmunity	No
Psoriasis	20	4.85	4.77135	0	0	5	8.25	13	8.25	13	0.262243	-1.5683	0.238568	Inflammation and autoimmunity	Yes
Psoriatic arthritis	20	6	3.59825	0	3	7	8.25	12	5.25	12	-0.186744	-1.15491	0.179912	Inflammation and autoimmunity	No
Hypothyroidism	18	5.11111	4.43103	0	0	5.5	8	14	8	14	0.167765	-1.27746	0.246168	Other	No
Persistent depressive disorder (dysthymia)	18	5.77778	3.75038	0	3	5	8.5	12	5.5	12	0.195475	-1.1505	0.208355	Mental and behavioral health	Yes
Mild depression	17	5.05882	3.63095	0	2	5	7	13	5	13	0.449468	-0.591547	0.213586	Mental and behavioral health	Yes
Panic disorder	16	5.9375	3.54906	1	3	5.5	9.25	11	6.25	10	0.140411	-1.7025	0.221816	Mental and behavioral health	Yes
Ankylosing spondylitis	14	5.64286	6.05878	0	0.25	2	10.75	15	10.5	15	0.347793	-1.80647	0.43277	Inflammation and autoimmunity	No
Chronic lymphocytic leukemia	14	5.21429	3.26234	0	2.75	6.5	8	8	5.25	8	-0.695515	-1.33103	0.233024	Oncology	No
Ehlers-Danlos syndrome	14	3.42857	3.87724	0	0	2.5	4.75	12	4.75	12	0.837776	-0.618664	0.276946	Other	No
Ulcerative colitis	14	4.92857	3.02462	0	3	6	7	8	4	8	-0.757671	-1.2218	0.216045	Inflammation and autoimmunity	No
Pompe disease	13	2.30769	3.70551	0	0	0	4	12	4	12	1.39928	0.839004	0.285039	Other	No
Complex regional pain syndrome type II	12	5.83333	5.16691	0	0.75	7.5	9	14	8.25	14	0.0512834	-1.73004	0.430576	Neurologic	No
High blood pressure (hypertension)	12	3.66667	3.5248	0	0	3.5	6	10	6	10	0.298965	-1.47532	0.293734	Cardiovascular and metabolic diseases	No
Lyme disease	12	3.08333	3.75278	0	0	1.5	4.25	10	4.25	10	0.820322	-1.10968	0.312731	Infectious disease	No
Prostate cancer	12	2.5	3.42451	0	0	0.5	5	10	5	10	0.927536	-0.64186	0.285376	Oncology	No
Hashimoto's thyroiditis	11	4.63636	3.66804	0	2.5	3	6.5	12	4	12	0.628706	-0.92218	0.333459	Inflammation and autoimmunity	No
Hypogammaglobulinemia	11	5.81818	5.19265	0	1	7	9.5	14	8.5	14	0.1293	-1.71992	0.472059	Other	No
Attention deficit/hyperactivity disorder	10	6.2	4.98442	0	2	6	10.75	12	8.75	12	0.0143416	-2.02792	0.498442	Mental and behavioral health	Yes
Chronic inflammatory demyelinating polyneuropathy	10	2.9	3.03498	0	0	2	5.75	7	5.75	7	0.278585	-1.86713	0.303498	Neurologic	No
Cluster headaches	10	6.1	3.41402	2	2.75	6	8.75	11	6	9	-0.00120626	-1.71706	0.341402	Neurologic	No
Degenerative disc disease	10	5.9	4.01248	0	2.5	6.5	8.75	11	6.25	11	-0.129286	-1.65017	0.401248	Inflammation and autoimmunity	No
Scleroderma	10	4.4	5.48128	0	1.25	2.5	3.75	15	2.5	15	1.11298	-0.554412	0.548128	Inflammation and autoimmunity	No
Atrial fibrillation	9	1.33333	2.34521	0	0	0	1	7	1	7	1.50461	0.87389	0.260579	Cardiovascular and metabolic diseases	No
Common variable immunodeficiency disorder	9	4	2.91548	0	2	3	6	9	4	9	0.215214	-1.41907	0.323942	Other	No
Narcolepsy	9	6.55556	3.6094	2	4	7	8	13	4	11	0.249888	-1.18388	0.401045	Neurologic	No
Ovarian cancer	9	4.88889	5.57773	0	0	2	11	13	11	13	0.325257	-1.91032	0.619748	Oncology	No
Schizophrenia	9	7.55556	4.85054	0	4	9	11	13	7	13	-0.378002	-1.56035	0.538949	Mental and behavioral health	Yes
Alkaptonuria	8	7.875	4.38952	1	4	9	11.25	13	7.25	12	-0.290279	-1.72722	0.54869	Other	No
Dissociative identity disorder	8	6.25	4.06202	0	4.25	6.5	8.25	13	4	13	0.0209815	-1.16464	0.507752	Mental and behavioral health	No
Multiple system atrophy	8	4.25	4.52769	0	0.75	3	6.25	12	5.5	12	0.625218	-1.37302	0.565962	Neurologic	Yes
Pulmonary fibrosis	8	8.25	3.91882	2	6.25	9	9.75	14	3.5	12	-0.163567	-1.33235	0.489852	Respiratory	No
Undifferentiated connective tissue disease	8	6.25	5.75078	0	1.5	5.5	10	15	8.5	15	0.277524	-1.69723	0.718847	Inflammation and autoimmunity	No
Acquired brain injury	7	5.42857	4.31498	0	2	6	8	12	6	12	0.101027	-1.66474	0.616426	Neurologic	No
Bronchiectasis	7	7.14286	4.8795	0	4	8	11	12	7	12	-0.450347	-1.73325	0.697071	Respiratory	No
Discoid lupus erythematosus	7	3.71429	2.9277	0	2	3	5.5	8	3.5	8	0.24049	-1.64075	0.418243	Inflammation and autoimmunity	No
Irritable bowel syndrome	7	4.71429	4.15188	0	1.5	5	6.5	12	5	12	0.448741	-1.2759	0.593126	Other	No
Polycythemia vera	7	4.28571	3.30224	0	2	5	6	9	4	9	-0.167591	-1.57497	0.471748	Other	No
Progressive muscular atrophy	7	2.85714	3.84831	0	0.5	2	3	11	2.5	11	1.22098	-0.0399291	0.549759	Neurologic	Yes
Rectal cancer	7	4.14286	3.80476	0	0.5	5	7	9	6.5	9	0.014927	-1.99308	0.543537	Oncology	No
Autism spectrum disorder	6	7.33333	5.24087	1	4	6.5	10.5	15	6.5	14	0.20429	-1.78513	0.873478	Mental and behavioral health	Yes
Charcot-Marie-Tooth disease	6	4.16667	3.3116	0	1.75	4.5	5.75	9	4	9	0.0713875	-1.67035	0.551933	Other	No
Chronic kidney disease	6	4.83333	5.26941	0	0.75	4	6.5	14	5.75	14	0.624735	-1.23052	0.878235	Other	No
Coronary artery disease	6	3.5	3.98748	0	0	2.5	7.25	8	7.25	8	0.14984	-2.1592	0.66458	Cardiovascular and metabolic diseases	No
Diabetic neuropathy	6	6	6.22896	0	0.25	6	11.75	12	11.5	12	0	-2.28769	1.03816	Neurologic	No
Gastroparesis	6	5.5	2.34521	2	4	7	7	7	3	5	-0.581456	-1.84642	0.390868	Other	No
Hemochromatosis	6	3.83333	3.65605	0	0.75	3.5	6.25	9	5.5	9	0.192502	-1.83817	0.609341	Cardiovascular and metabolic diseases	No
Hemorrhagic stroke	6	3	3.34664	0	0	2.5	5.75	7	5.75	7	0.0800376	-2.20812	0.557773	Neurologic	No
Herniated disc	6	4.16667	4.11906	0	0.5	4	6.75	10	6.25	10	0.173031	-1.92399	0.68651	Other	No
Interstitial cystitis	6	5.66667	3.26599	0	4.5	6.5	7.75	9	3.25	9	-0.643204	-1.24935	0.544331	Other	No
Neuroendocrine tumor	6	8	5.89915	0	3.5	9.5	11.75	15	8.25	15	-0.238686	-1.88113	0.983192	Oncology	No
Polymyalgia rheumatica	6	6.33333	5.04645	1	2.25	5.5	10.25	13	8	12	0.171761	-2.03826	0.841075	Other	No
Spinal stenosis	6	5.16667	5.74166	0	2	2	9.5	13	7.5	13	0.49886	-1.93268	0.956943	Other	No
Behcet's disease	5	7.8	5.49545	2	4	6	12	15	8	13	0.230799	-2.04627	1.09909	Inflammation and autoimmunity	No
Congestive heart failure	5	6.6	5.12835	1	2	7	10	13	8	12	0.0423501	-2.06242	1.02567	Cardiovascular and metabolic diseases	No
Cutaneous t-cell lymphoma	5	2	2	0	1	1	3	5	2	5	0.45	-1.75	0.4	Oncology	No
Cystic fibrosis	5	5.8	4.86826	0	3	6	7	13	4	13	0.273744	-1.61754	0.973653	Respiratory	No
Ischemia stroke	5	5.8	1.30384	4	5	6	7	7	2	3	-0.259866	-1.95806	0.260768	Neurologic	No
Mixed connective tissue disease	5	3.8	2.86356	0	3	4	4	8	1	8	0.159447	-1.45302	0.572713	Inflammation and autoimmunity	No
Myofascial pain syndrome	5	3.2	4.54973	0	0	2	3	11	3	11	0.864903	-1.17345	0.909945	Other	No
Non-Hodgkin's lymphoma	5	0.4	0.894427	0	0	0	0	2	0	2	1.07331	-0.92	0.178885	Oncology	No
Polycystic ovary syndrome	5	4.6	2.79285	0	4	6	6	7	2	7	-0.718318	-1.39337	0.55857	Other	No
Small fiber sensory neuropathy	5	5.2	4.76445	0	3	3	8	12	5	12	0.322654	-1.8443	0.95289	Neurologic	No
Social anxiety disorder	5	2.4	5.36656	0	0	0	0	12	0	12	1.07331	-0.92	1.07331	Mental and behavioral health	Yes
Trigeminal neuralgia	5	2.8	3.70135	0	0	2	3	9	3	9	0.764842	-1.29402	0.74027	Neurologic	No
Addison's disease	4	5.5	6.40312	0	0	5	10.5	12	10.5	12	0.0314252	-2.40136	1.60078	Other	No
Amlyoidosis	4	4.25	2.21736	2	2.75	4	5.5	7	2.75	5	0.180586	-2.11496	0.554339	Other	No
Asperger's syndrome	4	12.5	2.08167	10	11.5	12.5	13.5	15	2	5	0	-1.95821	0.520416	Mental and behavioral health	No
Brain tumor	4	4.5	2.64575	2	2.75	4	5.75	8	3	6	0.32397	-2.00893	0.661438	Oncology	No
Chronic idiopathic axonal polyneuropathy	4	6	4.54606	0	4.5	6.5	8	11	3.5	11	-0.239484	-1.875	1.13652	Neurologic	No
Chronic neuralgia	4	6	4.69042	0	3.75	6.5	8.75	11	5	11	-0.20351	-1.99897	1.1726	Neurologic	No
Colon cancer	4	6.25	5.12348	1	2.5	6	9.75	12	7.25	11	0.0592511	-2.26655	1.28087	Oncology	No
Dermatomyositis	4	1.25	1.5	0	0	1	2.25	3	2.25	3	0.138889	-2.28009	0.375	Other	No
Hypermobility syndrome	4	4.5	4.20317	0	1.5	4.5	7.5	9	6	9	0	-2.2805	1.05079	Other	No
Hypersensitivity pneumonitis	4	8.25	1.5	6	8.25	9	9	9	0.75	3	-0.75	-1.6875	0.375	Respiratory	No
Mitochondrial disease	4	4.75	2.87228	1	3.25	5.5	7	7	3.75	6	-0.320461	-2.08419	0.71807	Cardiovascular and metabolic diseases	No
Neuromyelitis optica	4	7.25	2.36291	4	6.25	8	9	9	2.75	5	-0.447684	-1.95482	0.590727	Neurologic	Yes
Obsessive-compulsive disorder	4	5	4.69042	0	2.25	4.5	7.25	11	5	11	0.20351	-1.99897	1.1726	Mental and behavioral health	Yes
Pancreatic cancer	4	0.25	0.5	0	0	0	0.25	1	0.25	1	0.75	-1.6875	0.125	Oncology	No
Pulmonary hypertension	4	3	2.94392	0	1.5	2.5	4	7	2.5	7	0.352748	-1.875	0.73598	Respiratory	No
Raynaud's disease	4	6.25	2.5	3	5.25	6.5	7.5	9	2.25	6	-0.21	-1.9179	0.625	Cardiovascular and metabolic diseases	No
Stroke	4	2	4	0	0	0	2	8	2	8	0.75	-1.6875	1	Neurologic	No
Subacute cutaneous lupus erythematosus	4	3.75	4.11299	0	0.75	3	6	9	5.25	9	0.262745	-2.11149	1.02825	Inflammation and autoimmunity	No
Adrenal insufficiency	3	3.33333	3.05505	0	2	4	5	6	3	6	-0.207827	-2.33333	1.01835	Other	No
Attention deficit disorder	3	3.66667	6.35085	0	0	0	5.5	11	5.5	11	0.3849	-2.33333	2.11695	Mental and behavioral health	Yes
Autoimmune hepatitis	3	3	5.19615	0	0	0	4.5	9	4.5	9	0.3849	-2.33333	1.73205	Inflammation and autoimmunity	No
Autonomic neuropathy	3	1	1	0	0.5	1	1.5	2	1	2	0	-2.33333	0.333333	Neurologic	No
Chiari malformation	3	4.66667	4.16333	0	3	6	7	8	4	8	-0.28741	-2.33333	1.38778	Other	No
Complex regional pain syndrome type II	3	0.666667	1.1547	0	0	0	1	2	1	2	0.3849	-2.33333	0.3849	Neurologic	No
Dependent personality disorder	3	6	7.93725	0	1.5	3	9	15	7.5	15	0.32397	-2.33333	2.64575	Mental and behavioral health	No
Dysautonomia	3	5	6.245	0	1.5	3	7.5	12	6	12	0.28741	-2.33333	2.08167	Neurologic	No
Endometriosis	3	1.66667	2.88675	0	0	0	2.5	5	2.5	5	0.3849	-2.33333	0.96225	Other	No
Esophageal cancer	3	2.66667	1.52753	1	2	3	3.5	4	1.5	3	-0.207827	-2.33333	0.509175	Oncology	No
Essential myoclonus	3	3.66667	5.50757	0	0.5	1	5.5	10	5	10	0.370674	-2.33333	1.83586	Neurologic	No
Essential thrombocythemia	3	4.33333	4.50925	0	2	4	6.5	9	4.5	9	0.0735182	-2.33333	1.50308	Oncology	No
Essential tremor	3	8	7	0	5.5	11	12	13	6.5	13	-0.349854	-2.33333	2.33333	Neurologic	No
Failed back syndrome	3	9.66667	5.85947	3	7.5	12	13	14	5.5	11	-0.335069	-2.33333	1.95316	Other	No
Follicular lymphoma	3	0.333333	0.57735	0	0	0	0.5	1	0.5	1	0.3849	-2.33333	0.19245	Oncology	No
Gastrointestinal neuroendocrine tumor	3	2.66667	3.05505	0	1	2	4	6	3	6	0.207827	-2.33333	1.01835	Oncology	No
Graves' disease	3	4.33333	4.50925	0	2	4	6.5	9	4.5	9	0.0735182	-2.33333	1.50308	Inflammation and autoimmunity	No
Guillain-Barré syndrome	3	4.33333	5.1316	0	1.5	3	6.5	10	5	10	0.242287	-2.33333	1.71053	Neurologic	NA
Hairy cell leukemia	3	4.33333	5.1316	0	1.5	3	6.5	10	5	10	0.242287	-2.33333	1.71053	Oncology	No
Hereditary spastic paraplegia	3	1	1.73205	0	0	0	1.5	3	1.5	3	0.3849	-2.33333	0.57735	Other	No
Iga nephropathy	3	5.66667	5.50757	2	2.5	3	7.5	12	5	10	0.370674	-2.33333	1.83586	Inflammation and autoimmunity	No
Insomnia	3	7.66667	5.7735	1	6	11	11	11	5	10	-0.3849	-2.33333	1.9245	Mental and behavioral health	No
Interstitial lung disease	3	4.66667	3.51188	1	3	5	6.5	8	3.5	7	-0.0940607	-2.33333	1.17063	Respiratory	No
Lichen sclerosus	3	4	6.08276	0	0.5	1	6	11	5.5	11	0.37323	-2.33333	2.02759	Inflammation and autoimmunity	No
Lymphedema	3	1.66667	2.88675	0	0	0	2.5	5	2.5	5	0.3849	-2.33333	0.96225	Cardiovascular and metabolic diseases	No
Meniere's disease	3	5.66667	4.6188	3	3	3	7	11	4	8	0.3849	-2.33333	1.5396	Other	No
Monoclonal gammopathy of undetermined significance	3	1.33333	1.52753	0	0.5	1	2	3	1.5	3	0.207827	-2.33333	0.509175	Oncology	No
Obstructive sleep apnea	3	3	4.3589	0	0.5	1	4.5	8	4	8	0.362235	-2.33333	1.45297	Respiratory	No
Osteoporosis	3	7	7.2111	1	3	5	10	15	7	14	0.256015	-2.33333	2.4037	Other	No
Post-concussion syndrome	3	7.33333	3.78594	3	6	9	9.5	10	3.5	7	-0.35491	-2.33333	1.26198	Other	No
Postherpetic neuralgia	3	4.33333	4.50925	0	2	4	6.5	9	4.5	9	0.0735182	-2.33333	1.50308	Neurologic	No
Postural orthostatic tachycardia syndrome	3	5.33333	5.50757	0	2.5	5	8	11	5.5	11	0.0603011	-2.33333	1.83586	Cardiovascular and metabolic diseases	No
Primary biliary cholangitis	3	1.33333	2.3094	0	0	0	2	4	2	4	0.3849	-2.33333	0.7698	Other	No
Psychogenic non-epileptic seizures	3	2.33333	4.04145	0	0	0	3.5	7	3.5	7	0.3849	-2.33333	1.34715	Mental and behavioral health	Yes
Psychotic depression	3	5.66667	4.72582	2	3	4	7.5	11	4.5	9	0.308808	-2.33333	1.57527	Mental and behavioral health	Yes
Restless legs syndrome	3	8.66667	5.85947	2	6.5	11	12	13	5.5	11	-0.335069	-2.33333	1.95316	Neurologic	No
Sarcoidosis	3	4.66667	2.51661	2	3.5	5	6	7	2.5	5	-0.130129	-2.33333	0.83887	Other	No
Scoliosis	3	1.66667	1.52753	0	1	2	2.5	3	1.5	3	-0.207827	-2.33333	0.509175	Other	No
Smoldering myeloma	3	3	5.19615	0	0	0	4.5	9	4.5	9	0.3849	-2.33333	1.73205	Oncology	No
Spondylolisthesis	3	9	2.64575	6	8	10	10.5	11	2.5	5	-0.32397	-2.33333	0.881917	Other	No
Transverse myelitis	3	4.33333	4.50925	0	2	4	6.5	9	4.5	9	0.0735182	-2.33333	1.50308	Neurologic	No
Undifferentiated inflammatory arthritis	3	7.66667	6.65833	0	5.5	11	11.5	12	6	12	-0.375156	-2.33333	2.21944	Inflammation and autoimmunity	No
Acromegaly syndrome	2	5	7.07107	0	2.5	5	7.5	10	5	10	0	-2.75	3.53553	Other	No
Acute renal failure	2	1	1.41421	0	0.5	1	1.5	2	1	2	0	-2.75	0.707107	Other	No
Adrenal fatigue	2	6.5	7.77817	1	3.75	6.5	9.25	12	5.5	11	0	-2.75	3.88909	Other	No
Allergic asthma	2	8	9.89949	1	4.5	8	11.5	15	7	14	0	-2.75	4.94975	Respiratory	No
Alpha 1 antitrypsin deficiency	2	3	4.24264	0	1.5	3	4.5	6	3	6	0	-2.75	2.12132	Other	No
Antiphospholipid antibody syndrome	2	3	2.82843	1	2	3	4	5	2	4	0	-2.75	1.41421	Other	No
Appendix cancer	2	3	4.24264	0	1.5	3	4.5	6	3	6	0	-2.75	2.12132	Oncology	No
Atopic dermatitis	2	11	0	11	11	11	11	11	0	0	NA	NA	0	Other	No
Atypical migraine	2	11	0	11	11	11	11	11	0	0	NA	NA	0	Neurologic	No
Benign prostatic hyperplasia	2	0	0	0	0	0	0	0	0	0	NA	NA	0	Other	No
Brain aneurysm	2	0	0	0	0	0	0	0	0	0	NA	NA	0	Neurologic	No
Cardiomyopathy	2	6	8.48528	0	3	6	9	12	6	12	0	-2.75	4.24264	Cardiovascular and metabolic diseases	No
Cerebellar ataxia	2	0	0	0	0	0	0	0	0	0	NA	NA	0	Neurologic	No
Cerebellar ataxia-neuropathy-vestibular areflexia syndrome	2	3.5	0.707107	3	3.25	3.5	3.75	4	0.5	1	0	-2.75	0.353553	Neurologic	No
Cerebral palsy	2	8.5	3.53553	6	7.25	8.5	9.75	11	2.5	5	0	-2.75	1.76777	Other	No
Cerebral small vessel disease	2	9.5	4.94975	6	7.75	9.5	11.25	13	3.5	7	0	-2.75	2.47487	Neurologic	No
Cervical cancer	2	4	2.82843	2	3	4	5	6	2	4	0	-2.75	1.41421	Oncology	No
Chronic idiopathic back pain	2	7	5.65685	3	5	7	9	11	4	8	0	-2.75	2.82843	Other	No
Chronic myeloid leukemia	2	1.5	2.12132	0	0.75	1.5	2.25	3	1.5	3	0	-2.75	1.06066	Oncology	No
Churg-Strauss syndrome	2	4	4.24264	1	2.5	4	5.5	7	3	6	0	-2.75	2.12132	Inflammation and autoimmunity	No
Concussion	2	3.5	4.94975	0	1.75	3.5	5.25	7	3.5	7	0	-2.75	2.47487	Other	No
Crest syndrome	2	9.5	0.707107	9	9.25	9.5	9.75	10	0.5	1	0	-2.75	0.353553	Other	No
Cryptogenic organizing pneumonia	2	7	1.41421	6	6.5	7	7.5	8	1	2	0	-2.75	0.707107	Respiratory	No
Dercum's disease	2	1	1.41421	0	0.5	1	1.5	2	1	2	0	-2.75	0.707107	Other	No
Dystonia	2	7	4.24264	4	5.5	7	8.5	10	3	6	0	-2.75	2.12132	Neurologic	No
Encephalomalacia	2	7	5.65685	3	5	7	9	11	4	8	0	-2.75	2.82843	Neurologic	No
Erythromelalgia	2	6	7.07107	1	3.5	6	8.5	11	5	10	0	-2.75	3.53553	Cardiovascular and metabolic diseases	No
Facet joint osteoarthritis	2	3	1.41421	2	2.5	3	3.5	4	1	2	0	-2.75	0.707107	Inflammation and autoimmunity	No
Factor V Leiden	2	3.5	2.12132	2	2.75	3.5	4.25	5	1.5	3	0	-2.75	1.06066	Other	No
Familial Mediterranean fever	2	5.5	4.94975	2	3.75	5.5	7.25	9	3.5	7	0	-2.75	2.47487	Other	No
Gastroesophageal reflux disease	2	7	9.89949	0	3.5	7	10.5	14	7	14	0	-2.75	4.94975	Other	No
Gout	2	11	1.41421	10	10.5	11	11.5	12	1	2	0	-2.75	0.707107	Cardiovascular and metabolic diseases	No
Heart attack (myocardial infarction)	2	1.5	2.12132	0	0.75	1.5	2.25	3	1.5	3	0	-2.75	1.06066	Cardiovascular and metabolic diseases	No
Hemophilia A	2	1.5	2.12132	0	0.75	1.5	2.25	3	1.5	3	0	-2.75	1.06066	Other	No
Hepatitis C	2	9.5	4.94975	6	7.75	9.5	11.25	13	3.5	7	0	-2.75	2.47487	Infectious disease	No
Hiatal hernia	2	0.5	0.707107	0	0.25	0.5	0.75	1	0.5	1	0	-2.75	0.353553	Other	No
High cholesterol (hypercholesterolemia)	2	2	0	2	2	2	2	2	0	0	NA	NA	0	Cardiovascular and metabolic diseases	No
Idiopathic intracranial hypertension	2	8.5	2.12132	7	7.75	8.5	9.25	10	1.5	3	0	-2.75	1.06066	Neurologic	No
Idiopathic pulmonary arterial hypertension	2	4.5	6.36396	0	2.25	4.5	6.75	9	4.5	9	0	-2.75	3.18198	Respiratory	No
Igg deficiency	2	6.5	2.12132	5	5.75	6.5	7.25	8	1.5	3	0	-2.75	1.06066	Other	No
Inclusion body myositis	2	0.5	0.707107	0	0.25	0.5	0.75	1	0.5	1	0	-2.75	0.353553	Other	No
Irritable bladder syndrome	2	6.5	6.36396	2	4.25	6.5	8.75	11	4.5	9	0	-2.75	3.18198	Other	No
Lipedema	2	2.5	2.12132	1	1.75	2.5	3.25	4	1.5	3	0	-2.75	1.06066	Cardiovascular and metabolic diseases	No
Liver cirrhosis	2	5.5	7.77817	0	2.75	5.5	8.25	11	5.5	11	0	-2.75	3.88909	Other	No
Lupus profundus	2	7	0	7	7	7	7	7	0	0	NA	NA	0	Inflammation and autoimmunity	No
Mast cell activation syndrome	2	0	0	0	0	0	0	0	0	0	NA	NA	0	Other	No
Microscopic colitis	2	3.5	4.94975	0	1.75	3.5	5.25	7	3.5	7	0	-2.75	2.47487	Other	No
Mitochondrial myopathy	2	1	0	1	1	1	1	1	0	0	NA	NA	0	Other	No
Mitral valve regurgitation	2	4	5.65685	0	2	4	6	8	4	8	0	-2.75	2.82843	Cardiovascular and metabolic diseases	No
Mouth cancer	2	6	0	6	6	6	6	6	0	0	NA	NA	0	Oncology	No
Multifocal motor neuropathy	2	1	1.41421	0	0.5	1	1.5	2	1	2	0	-2.75	0.707107	Neurologic	No
Myelodysplastic syndrome	2	5	7.07107	0	2.5	5	7.5	10	5	10	0	-2.75	3.53553	Oncology	No
Myelomalacia	2	1.5	2.12132	0	0.75	1.5	2.25	3	1.5	3	0	-2.75	1.06066	Neurologic	No
Non obstructive hypertrophic cardiomyopathy	2	4	5.65685	0	2	4	6	8	4	8	0	-2.75	2.82843	Other	No
Nonalcoholic steatohepatitis	2	6.5	3.53553	4	5.25	6.5	7.75	9	2.5	5	0	-2.75	1.76777	Other	No
Nonspecific interstitial pneumonitis	2	1	1.41421	0	0.5	1	1.5	2	1	2	0	-2.75	0.707107	Respiratory	No
Osteopenia	2	3.5	3.53553	1	2.25	3.5	4.75	6	2.5	5	0	-2.75	1.76777	Other	No
Pancreatic neuroendocrine tumor	2	0	0	0	0	0	0	0	0	0	NA	NA	0	Oncology	No
Pancreatitis	2	0.5	0.707107	0	0.25	0.5	0.75	1	0.5	1	0	-2.75	0.353553	Inflammation and autoimmunity	No
Paranoid schizophrenia	2	3	4.24264	0	1.5	3	4.5	6	3	6	0	-2.75	2.12132	Mental and behavioral health	No
Pernicious anemia	2	9	2.82843	7	8	9	10	11	2	4	0	-2.75	1.41421	Other	No
Pituitary adenoma	2	5	4.24264	2	3.5	5	6.5	8	3	6	0	-2.75	2.12132	Oncology	No
Polycystic kidney disease	2	7	1.41421	6	6.5	7	7.5	8	1	2	0	-2.75	0.707107	Other	No
Prediabetes	2	0	0	0	0	0	0	0	0	0	NA	NA	0	Cardiovascular and metabolic diseases	No
Progressive bulbar palsy	2	7	2.82843	5	6	7	8	9	2	4	0	-2.75	1.41421	Neurologic	Yes
Pulmonary fibrosis - autoimmune	2	9.5	0.707107	9	9.25	9.5	9.75	10	0.5	1	0	-2.75	0.353553	Respiratory	No
Renal cell cancer	2	0	0	0	0	0	0	0	0	0	NA	NA	0	Oncology	No
Spinal cord injury	2	10	4.24264	7	8.5	10	11.5	13	3	6	0	-2.75	2.12132	Other	No
Spinocerebellar ataxia	2	0.5	0.707107	0	0.25	0.5	0.75	1	0.5	1	0	-2.75	0.353553	Other	No
Spondyloarthropathy	2	9.5	0.707107	9	9.25	9.5	9.75	10	0.5	1	0	-2.75	0.353553	Inflammation and autoimmunity	No
Squamous cell throat cancer	2	4.5	2.12132	3	3.75	4.5	5.25	6	1.5	3	0	-2.75	1.06066	Oncology	No
Stiff person syndrome	2	0	0	0	0	0	0	0	0	0	NA	NA	0	Neurologic	No
Syringomyelia	2	0.5	0.707107	0	0.25	0.5	0.75	1	0.5	1	0	-2.75	0.353553	Other	No
temporomandibular joint syndrome	2	12	1.41421	11	11.5	12	12.5	13	1	2	0	-2.75	0.707107	Other	No
Thyroid cancer	2	11	1.41421	10	10.5	11	11.5	12	1	2	0	-2.75	0.707107	Oncology	No
Venous insufficiency	2	4.5	3.53553	2	3.25	4.5	5.75	7	2.5	5	0	-2.75	1.76777	Cardiovascular and metabolic diseases	No
Acquired immune deficiency syndrome	1	0	NA	0	0	0	0	0	0	0	NA	NA	NA	Infectious disease	Yes
Acute disseminated encephalomyelitis	1	12	NA	12	12	12	12	12	0	0	NA	NA	NA	Neurologic	No
Alcohol use disorder	1	3	NA	3	3	3	3	3	0	0	NA	NA	NA	Mental and behavioral health	Yes
Alexander disease	1	0	NA	0	0	0	0	0	0	0	NA	NA	NA	Other	No
Allergic bronchopulmonary aspergillosis	1	0	NA	0	0	0	0	0	0	0	NA	NA	NA	Infectious disease	No
Alopecia areata	1	0	NA	0	0	0	0	0	0	0	NA	NA	NA	Inflammation and autoimmunity	No
Anaesthesia dolorosa	1	4	NA	4	4	4	4	4	0	0	NA	NA	NA	Neurologic	No
Anca-associated vasculitis	1	6	NA	6	6	6	6	6	0	0	NA	NA	NA	Inflammation and autoimmunity	No
Angina pectoris	1	12	NA	12	12	12	12	12	0	0	NA	NA	NA	Cardiovascular and metabolic diseases	No
Angioimmunoblastic t-cell lymphoma	1	8	NA	8	8	8	8	8	0	0	NA	NA	NA	Oncology	No
Anorexia nervosa	1	6	NA	6	6	6	6	6	0	0	NA	NA	NA	Mental and behavioral health	No
Antisynthetase syndrome	1	10	NA	10	10	10	10	10	0	0	NA	NA	NA	Other	No
Aortic aneurysm	1	11	NA	11	11	11	11	11	0	0	NA	NA	NA	Cardiovascular and metabolic diseases	No
Aortic valve regurgitation	1	10	NA	10	10	10	10	10	0	0	NA	NA	NA	Cardiovascular and metabolic diseases	No
Aspartylglucosaminuria	1	0	NA	0	0	0	0	0	0	0	NA	NA	NA	Other	No
Astrocytoma	1	0	NA	0	0	0	0	0	0	0	NA	NA	NA	Oncology	No
Atypical depressive disorder	1	1	NA	1	1	1	1	1	0	0	NA	NA	NA	Mental and behavioral health	Yes
Atypical facial pain	1	14	NA	14	14	14	14	14	0	0	NA	NA	NA	Other	No
Autoimmune autonomic ganglionopathy	1	15	NA	15	15	15	15	15	0	0	NA	NA	NA	Neurologic	No
Autoimmune inner ear disease	1	0	NA	0	0	0	0	0	0	0	NA	NA	NA	Inflammation and autoimmunity	No
Autoimmune pancreatitis	1	9	NA	9	9	9	9	9	0	0	NA	NA	NA	Inflammation and autoimmunity	No
Avoidant personality disorder	1	11	NA	11	11	11	11	11	0	0	NA	NA	NA	Mental and behavioral health	No
B cell prolymphocytic leukemia	1	1	NA	1	1	1	1	1	0	0	NA	NA	NA	Oncology	No
Bacterial meningitis	1	4	NA	4	4	4	4	4	0	0	NA	NA	NA	Infectious disease	No
Bacterial vaginosis	1	0	NA	0	0	0	0	0	0	0	NA	NA	NA	Infectious disease	No
Bilateral vestibualar hypofunction	1	0	NA	0	0	0	0	0	0	0	NA	NA	NA	Other	No
Bladder cancer	1	0	NA	0	0	0	0	0	0	0	NA	NA	NA	Oncology	No
Bone metastases	1	3	NA	3	3	3	3	3	0	0	NA	NA	NA	Oncology	No
Brachial plexus injury	1	0	NA	0	0	0	0	0	0	0	NA	NA	NA	Other	No
Brain stem stroke	1	8	NA	8	8	8	8	8	0	0	NA	NA	NA	Neurologic	No
Brain stem syndrome	1	2	NA	2	2	2	2	2	0	0	NA	NA	NA	Neurologic	No
Broken femur (left)	1	7	NA	7	7	7	7	7	0	0	NA	NA	NA	Other	No
Bronchitis	1	9	NA	9	9	9	9	9	0	0	NA	NA	NA	Infectious disease	No
Bullous pemphigoid	1	1	NA	1	1	1	1	1	0	0	NA	NA	NA	Other	No
Bundle branch block (left)	1	11	NA	11	11	11	11	11	0	0	NA	NA	NA	Cardiovascular and metabolic diseases	No
Burning mouth syndrome	1	3	NA	3	3	3	3	3	0	0	NA	NA	NA	Other	No
Car accident	1	14	NA	14	14	14	14	14	0	0	NA	NA	NA	Other	No
Carcinoid syndrome	1	6	NA	6	6	6	6	6	0	0	NA	NA	NA	Other	No
Cardiac arrest	1	9	NA	9	9	9	9	9	0	0	NA	NA	NA	Cardiovascular and metabolic diseases	No
Carotidynia	1	10	NA	10	10	10	10	10	0	0	NA	NA	NA	Cardiovascular and metabolic diseases	No
Cataplexy	1	0	NA	0	0	0	0	0	0	0	NA	NA	NA	Neurologic	No
Celiac disease	1	3	NA	3	3	3	3	3	0	0	NA	NA	NA	Inflammation and autoimmunity	No
Central pain syndrome	1	12	NA	12	12	12	12	12	0	0	NA	NA	NA	Neurologic	No
Central sleep apnea	1	7	NA	7	7	7	7	7	0	0	NA	NA	NA	Respiratory	No
Cerebellar stroke	1	1	NA	1	1	1	1	1	0	0	NA	NA	NA	Neurologic	No
Cervical radiculopathy	1	7	NA	7	7	7	7	7	0	0	NA	NA	NA	Neurologic	No
Cervical spondylotic myelopathy	1	6	NA	6	6	6	6	6	0	0	NA	NA	NA	Neurologic	No
Chemical/venom allergy	1	7	NA	7	7	7	7	7	0	0	NA	NA	NA	Other	No
Chronic headache disorder	1	5	NA	5	5	5	5	5	0	0	NA	NA	NA	Neurologic	No
Chronic idiopathic hives	1	0	NA	0	0	0	0	0	0	0	NA	NA	NA	Other	No
CNS lupus	1	9	NA	9	9	9	9	9	0	0	NA	NA	NA	Neurologic	No
Cogan syndrome	1	0	NA	0	0	0	0	0	0	0	NA	NA	NA	Inflammation and autoimmunity	No
Complicated grief	1	3	NA	3	3	3	3	3	0	0	NA	NA	NA	Mental and behavioral health	No
Congenital rubella	1	0	NA	0	0	0	0	0	0	0	NA	NA	NA	Other	No
Congenital spinal stenosis	1	5	NA	5	5	5	5	5	0	0	NA	NA	NA	Other	No
Corticobasal degeneration	1	9	NA	9	9	9	9	9	0	0	NA	NA	NA	Neurologic	Yes
Costochondritis	1	6	NA	6	6	6	6	6	0	0	NA	NA	NA	Other	No
Cushing's syndrome	1	7	NA	7	7	7	7	7	0	0	NA	NA	NA	Other	No
Cutaneous angiosarcoma	1	6	NA	6	6	6	6	6	0	0	NA	NA	NA	Oncology	No
Cystitis cystica	1	0	NA	0	0	0	0	0	0	0	NA	NA	NA	Other	No
DCIS (ductal carcinoma in situ)	1	0	NA	0	0	0	0	0	0	0	NA	NA	NA	Oncology	No
Demyelinating disease of central nervous system	1	11	NA	11	11	11	11	11	0	0	NA	NA	NA	Neurologic	No
Desmoid tumor	1	4	NA	4	4	4	4	4	0	0	NA	NA	NA	Oncology	No
Diffuse idiopathic pulmonary neuroendocrine cell hyperplasia	1	4	NA	4	4	4	4	4	0	0	NA	NA	NA	Oncology	No
Diverticulosis	1	0	NA	0	0	0	0	0	0	0	NA	NA	NA	Other	No
Drug use disorder	1	0	NA	0	0	0	0	0	0	0	NA	NA	NA	Mental and behavioral health	Yes
Dry eye syndrome	1	10	NA	10	10	10	10	10	0	0	NA	NA	NA	Other	No
Eating disorder	1	9	NA	9	9	9	9	9	0	0	NA	NA	NA	Mental and behavioral health	No
Endometrial cancer	1	9	NA	9	9	9	9	9	0	0	NA	NA	NA	Oncology	No
Eosinophilic esophagitis	1	0	NA	0	0	0	0	0	0	0	NA	NA	NA	Other	No
Episodic ataxia	1	0	NA	0	0	0	0	0	0	0	NA	NA	NA	Other	No
Erectile dysfunction	1	0	NA	0	0	0	0	0	0	0	NA	NA	NA	Other	No
Erosive osteoarthritis	1	0	NA	0	0	0	0	0	0	0	NA	NA	NA	Other	No
Facioscapulohumeral muscular dystrophy	1	0	NA	0	0	0	0	0	0	0	NA	NA	NA	Other	No
Female infertility	1	0	NA	0	0	0	0	0	0	0	NA	NA	NA	Other	No
Follicular thyroid cancer	1	6	NA	6	6	6	6	6	0	0	NA	NA	NA	Oncology	No
Foot stress fracture	1	0	NA	0	0	0	0	0	0	0	NA	NA	NA	Other	No
Gallbladder cancer	1	3	NA	3	3	3	3	3	0	0	NA	NA	NA	Oncology	No
Gastrointestinal polyps	1	2	NA	2	2	2	2	2	0	0	NA	NA	NA	Other	No
Genital herpes	1	0	NA	0	0	0	0	0	0	0	NA	NA	NA	Infectious disease	No
Glaucoma	1	9	NA	9	9	9	9	9	0	0	NA	NA	NA	Other	No
Glioblastoma	1	0	NA	0	0	0	0	0	0	0	NA	NA	NA	Oncology	No
Glomerulonephritis	1	10	NA	10	10	10	10	10	0	0	NA	NA	NA	Other	No
Glossopharyngeal neuralgia	1	0	NA	0	0	0	0	0	0	0	NA	NA	NA	Neurologic	No
Good's syndrome	1	8	NA	8	8	8	8	8	0	0	NA	NA	NA	Oncology	No
Growth hormone deficiency	1	0	NA	0	0	0	0	0	0	0	NA	NA	NA	Other	No
Gulf War illness	1	6	NA	6	6	6	6	6	0	0	NA	NA	NA	Neurologic	No
Hashimoto encephalitis	1	4	NA	4	4	4	4	4	0	0	NA	NA	NA	Neurologic	No
Hearing loss	1	0	NA	0	0	0	0	0	0	0	NA	NA	NA	Other	No
Heart block	1	9	NA	9	9	9	9	9	0	0	NA	NA	NA	Cardiovascular and metabolic diseases	No
Hemiplegia	1	8	NA	8	8	8	8	8	0	0	NA	NA	NA	Neurologic	No
Hemiplegic migraine	1	0	NA	0	0	0	0	0	0	0	NA	NA	NA	Neurologic	No
Hepatitis B	1	0	NA	0	0	0	0	0	0	0	NA	NA	NA	Infectious disease	No
Hereditary chronic pancreatitis	1	7	NA	7	7	7	7	7	0	0	NA	NA	NA	Inflammation and autoimmunity	No
Hereditary hemorrhagic telangiectasia	1	1	NA	1	1	1	1	1	0	0	NA	NA	NA	Other	No
Hereditary palmoplantar keratoderma	1	11	NA	11	11	11	11	11	0	0	NA	NA	NA	Other	No
Hidradenitis suppurativa	1	4	NA	4	4	4	4	4	0	0	NA	NA	NA	Inflammation and autoimmunity	No
Histrionic personality disorder	1	8	NA	8	8	8	8	8	0	0	NA	NA	NA	Mental and behavioral health	No
Hydromyelia	1	8	NA	8	8	8	8	8	0	0	NA	NA	NA	Neurologic	No
Hyper IgE syndrome	1	9	NA	9	9	9	9	9	0	0	NA	NA	NA	Other	No
Hyperparathyroidism	1	12	NA	12	12	12	12	12	0	0	NA	NA	NA	Other	No
Hyperthyroidism	1	11	NA	11	11	11	11	11	0	0	NA	NA	NA	Other	No
Hypertrophic obstructive cardiomyopathy	1	11	NA	11	11	11	11	11	0	0	NA	NA	NA	Other	No
Hypocomplementemic urticarial vasculitis syndrome	1	1	NA	1	1	1	1	1	0	0	NA	NA	NA	Other	No
Inappropriate sinus tachycardia	1	0	NA	0	0	0	0	0	0	0	NA	NA	NA	Cardiovascular and metabolic diseases	No
Indolent systemic mastocytosis	1	3	NA	3	3	3	3	3	0	0	NA	NA	NA	Other	No
Inverted papilloma	1	0	NA	0	0	0	0	0	0	0	NA	NA	NA	Oncology	No
Kartagener syndrome	1	10	NA	10	10	10	10	10	0	0	NA	NA	NA	Other	No
Kidney cyst	1	0	NA	0	0	0	0	0	0	0	NA	NA	NA	Other	No
Kikuchi disease	1	2	NA	2	2	2	2	2	0	0	NA	NA	NA	Oncology	No
Knee injury	1	7	NA	7	7	7	7	7	0	0	NA	NA	NA	Other	No
Kyphoscoliosis	1	1	NA	1	1	1	1	1	0	0	NA	NA	NA	Other	No
Liddle's syndrome	1	4	NA	4	4	4	4	4	0	0	NA	NA	NA	Other	No
Limb girdle muscular dystrophy type 2i	1	8	NA	8	8	8	8	8	0	0	NA	NA	NA	Other	No
Lipoma(s)	1	1	NA	1	1	1	1	1	0	0	NA	NA	NA	Oncology	No
Liver cancer	1	4	NA	4	4	4	4	4	0	0	NA	NA	NA	Oncology	No
Lumbar disc annular tear	1	10	NA	10	10	10	10	10	0	0	NA	NA	NA	Other	No
Lumbar spondylosis	1	10	NA	10	10	10	10	10	0	0	NA	NA	NA	Other	No
Lupus nephritis	1	2	NA	2	2	2	2	2	0	0	NA	NA	NA	Inflammation and autoimmunity	No
Madelung deformity	1	5	NA	5	5	5	5	5	0	0	NA	NA	NA	Other	No
Mass phenotype	1	0	NA	0	0	0	0	0	0	0	NA	NA	NA	Other	No
Mastocytic colitis	1	0	NA	0	0	0	0	0	0	0	NA	NA	NA	Other	No
Medullary thyroid cancer	1	0	NA	0	0	0	0	0	0	0	NA	NA	NA	Oncology	No
Menorrhagia	1	2	NA	2	2	2	2	2	0	0	NA	NA	NA	Other	No
Methylenetetrahydrofolate reductase deficiency	1	8	NA	8	8	8	8	8	0	0	NA	NA	NA	Other	No
Mitral valve prolapse	1	12	NA	12	12	12	12	12	0	0	NA	NA	NA	Cardiovascular and metabolic diseases	No
Mollaret's meningitis	1	7	NA	7	7	7	7	7	0	0	NA	NA	NA	Infectious disease	No
Mycobacterium avium complex	1	0	NA	0	0	0	0	0	0	0	NA	NA	NA	Infectious disease	No
Nail fungus	1	8	NA	8	8	8	8	8	0	0	NA	NA	NA	Infectious disease	No
Narcotic bowel syndrome	1	3	NA	3	3	3	3	3	0	0	NA	NA	NA	Other	No
Neuro-Behcet's disease	1	11	NA	11	11	11	11	11	0	0	NA	NA	NA	Cardiovascular and metabolic diseases	No
Neurofibromatosis	1	2	NA	2	2	2	2	2	0	0	NA	NA	NA	Other	No
Neurogenic bladder	1	10	NA	10	10	10	10	10	0	0	NA	NA	NA	Other	No
Neurosyphilis	1	0	NA	0	0	0	0	0	0	0	NA	NA	NA	Infectious disease	No
Non-alcoholic fatty liver disease	1	0	NA	0	0	0	0	0	0	0	NA	NA	NA	Other	No
Non-progressive mild cognitive impairment	1	11	NA	11	11	11	11	11	0	0	NA	NA	NA	Neurologic	No
Obesity	1	12	NA	12	12	12	12	12	0	0	NA	NA	NA	Cardiovascular and metabolic diseases	No
Obsessive compulsive personality disorder	1	10	NA	10	10	10	10	10	0	0	NA	NA	NA	Mental and behavioral health	No
Ocular migraine	1	7	NA	7	7	7	7	7	0	0	NA	NA	NA	Neurologic	No
Oculomotor apraxia	1	13	NA	13	13	13	13	13	0	0	NA	NA	NA	Other	No
Optic neuritis	1	5	NA	5	5	5	5	5	0	0	NA	NA	NA	Neurologic	No
oral lichen planus	1	1	NA	1	1	1	1	1	0	0	NA	NA	NA	Inflammation and autoimmunity	No
Orthostatic hypotension	1	5	NA	5	5	5	5	5	0	0	NA	NA	NA	Cardiovascular and metabolic diseases	No
Ovarian cyst	1	2	NA	2	2	2	2	2	0	0	NA	NA	NA	Other	No
Pancreas divisum	1	0	NA	0	0	0	0	0	0	0	NA	NA	NA	Other	No
Panhypopituitarism	1	7	NA	7	7	7	7	7	0	0	NA	NA	NA	Other	No
Parotid gland tumor	1	0	NA	0	0	0	0	0	0	0	NA	NA	NA	Oncology	No
Patent foramen ovale	1	0	NA	0	0	0	0	0	0	0	NA	NA	NA	Other	No
Pediatric infection-triggered autoimmune neuropsychiatric disorder	1	3	NA	3	3	3	3	3	0	0	NA	NA	NA	Inflammation and autoimmunity	No
Pelvic floor dyssynergia	1	3	NA	3	3	3	3	3	0	0	NA	NA	NA	Other	No
Perennial allergy	1	0	NA	0	0	0	0	0	0	0	NA	NA	NA	Other	No
Peripheral arterial disease	1	4	NA	4	4	4	4	4	0	0	NA	NA	NA	Cardiovascular and metabolic diseases	No
Peritoneal cancer	1	1	NA	1	1	1	1	1	0	0	NA	NA	NA	Oncology	No
Persistent aura without infarction	1	0	NA	0	0	0	0	0	0	0	NA	NA	NA	Neurologic	No
Phantosmia	1	0	NA	0	0	0	0	0	0	0	NA	NA	NA	Neurologic	No
Pineal gland cyst	1	1	NA	1	1	1	1	1	0	0	NA	NA	NA	Neurologic	No
Plantar fasciitis	1	0	NA	0	0	0	0	0	0	0	NA	NA	NA	Other	No
Polyclonal hypergammaglobulinemia	1	1	NA	1	1	1	1	1	0	0	NA	NA	NA	Inflammation and autoimmunity	No
Polycystic liver disease	1	1	NA	1	1	1	1	1	0	0	NA	NA	NA	Other	No
Portal vein thrombosis	1	0	NA	0	0	0	0	0	0	0	NA	NA	NA	Other	No
Post Polio syndrome	1	0	NA	0	0	0	0	0	0	0	NA	NA	NA	Neurologic	No
Post-traumatic headache	1	11	NA	11	11	11	11	11	0	0	NA	NA	NA	Neurologic	No
Primary orthostatic tremors	1	0	NA	0	0	0	0	0	0	0	NA	NA	NA	Neurologic	No
Primary sclerosing cholangitis	1	0	NA	0	0	0	0	0	0	0	NA	NA	NA	Other	No
Progressive multifocal leukoencephalopathy	1	0	NA	0	0	0	0	0	0	0	NA	NA	NA	Infectious disease	No
Progressive supranuclear palsy	1	0	NA	0	0	0	0	0	0	0	NA	NA	NA	Neurologic	Yes
Psychosis disorder	1	9	NA	9	9	9	9	9	0	0	NA	NA	NA	Mental and behavioral health	Yes
Pyelonephritis	1	0	NA	0	0	0	0	0	0	0	NA	NA	NA	Infectious disease	No
Pyoderma gangrenosum	1	0	NA	0	0	0	0	0	0	0	NA	NA	NA	Inflammation and autoimmunity	No
Quadriplegia	1	0	NA	0	0	0	0	0	0	0	NA	NA	NA	Neurologic	No
Reactive depression	1	0	NA	0	0	0	0	0	0	0	NA	NA	NA	Mental and behavioral health	Yes
Reactive hypoglycemia	1	1	NA	1	1	1	1	1	0	0	NA	NA	NA	Cardiovascular and metabolic diseases	No
Retinitis pigmentosa	1	2	NA	2	2	2	2	2	0	0	NA	NA	NA	Other	No
Retroperitoneal fibrosis	1	0	NA	0	0	0	0	0	0	0	NA	NA	NA	Other	No
Rheumatoid lung disease	1	5	NA	5	5	5	5	5	0	0	NA	NA	NA	Respiratory	No
Rosacea	1	8	NA	8	8	8	8	8	0	0	NA	NA	NA	Inflammation and autoimmunity	No
Russell-Silver syndrome	1	3	NA	3	3	3	3	3	0	0	NA	NA	NA	Other	No
Schizoid personality disorder	1	11	NA	11	11	11	11	11	0	0	NA	NA	NA	Mental and behavioral health	Yes
Sensory processing disorder	1	3	NA	3	3	3	3	3	0	0	NA	NA	NA	Neurologic	No
Separation anxiety disorder	1	5	NA	5	5	5	5	5	0	0	NA	NA	NA	Mental and behavioral health	No
Sexual abuse	1	1	NA	1	1	1	1	1	0	0	NA	NA	NA	Other	No
Sinus tachycardia	1	15	NA	15	15	15	15	15	0	0	NA	NA	NA	Cardiovascular and metabolic diseases	No
Sleep apnea disorder	1	6	NA	6	6	6	6	6	0	0	NA	NA	NA	Respiratory	No
Sneddon syndrome	1	2	NA	2	2	2	2	2	0	0	NA	NA	NA	Neurologic	No
Spasmodic dysphonia	1	0	NA	0	0	0	0	0	0	0	NA	NA	NA	Neurologic	No
Specific antibody deficiency	1	8	NA	8	8	8	8	8	0	0	NA	NA	NA	Other	No
Speech disorder	1	0	NA	0	0	0	0	0	0	0	NA	NA	NA	Neurologic	No
Spinal cord tumor	1	5	NA	5	5	5	5	5	0	0	NA	NA	NA	Oncology	No
Spondylosis	1	12	NA	12	12	12	12	12	0	0	NA	NA	NA	Other	No
Statin-induced myopathy	1	5	NA	5	5	5	5	5	0	0	NA	NA	NA	Other	No
Subacute thyroiditis	1	0	NA	0	0	0	0	0	0	0	NA	NA	NA	Other	No
Subarachnoid hemorrhage	1	5	NA	5	5	5	5	5	0	0	NA	NA	NA	Neurologic	No
Superior mesenteric artery syndrome	1	9	NA	9	9	9	9	9	0	0	NA	NA	NA	Cardiovascular and metabolic diseases	No
Supraventricular tachycardia	1	0	NA	0	0	0	0	0	0	0	NA	NA	NA	Cardiovascular and metabolic diseases	No
Surgical menopause	1	14	NA	14	14	14	14	14	0	0	NA	NA	NA	Other	No
Systemic mast cell disorder (smcd)	1	0	NA	0	0	0	0	0	0	0	NA	NA	NA	Inflammation and autoimmunity	No
Sarlov cyst	1	0	NA	0	0	0	0	0	0	0	NA	NA	NA	Neurologic	No
Temporal arteritis	1	3	NA	3	3	3	3	3	0	0	NA	NA	NA	Inflammation and autoimmunity	No
Temporomandibular joint disc dislocation	1	4	NA	4	4	4	4	4	0	0	NA	NA	NA	Other	No
Tennis elbow (lateral epicondylitis)	1	7	NA	7	7	7	7	7	0	0	NA	NA	NA	Other	No
Tension headache	1	3	NA	3	3	3	3	3	0	0	NA	NA	NA	Neurologic	No
Testicular cancer	1	0	NA	0	0	0	0	0	0	0	NA	NA	NA	Oncology	No
Thalassemia minor	1	3	NA	3	3	3	3	3	0	0	NA	NA	NA	Other	No
Thoracic outlet syndrome	1	15	NA	15	15	15	15	15	0	0	NA	NA	NA	Neurologic	No
Tinnitus	1	3	NA	3	3	3	3	3	0	0	NA	NA	NA	Other	No
Torn meniscus of knee	1	0	NA	0	0	0	0	0	0	0	NA	NA	NA	Other	No
Toxoplasmosis	1	4	NA	4	4	4	4	4	0	0	NA	NA	NA	Infectious disease	No
Uterine cancer	1	10	NA	10	10	10	10	10	0	0	NA	NA	NA	Oncology	No
Uterine fibroids	1	5	NA	5	5	5	5	5	0	0	NA	NA	NA	Oncology	No
Vasovagal syncope	1	2	NA	2	2	2	2	2	0	0	NA	NA	NA	Neurologic	No
Von Willebrand disease	1	0	NA	0	0	0	0	0	0	0	NA	NA	NA	Other	No
Vulvar vestibulitis	1	0	NA	0	0	0	0	0	0	0	NA	NA	NA	Infectious disease	No
