# Supplementary material for: Scaling PatientsLikeMe via a “Generalized Platform” for Members with Chronic Illness: Web-Based Survey Study of Benefits Arising
Source: J Med Internet Res. 2018 May 7;20(5):e175. doi: 10.2196/jmir.9909 (PMC5962830; doi:10.2196/jmir.9909)
Supplement: Multimedia Appendix 4 [file jmir_v20i5e175_app4.xlsx]

## Sheet: impact_benefits_allcond
Condition	N	Mean	SD	Min	Q1	Median	Q3	Max	IQR	Range	Skew	Kurtosis	Standard Error
fibromyalgia	1141	6.43471	4.07284	0	3	7	10	15	7	15	-0.01348	-1.01402	0.00356954
multiple sclerosis	1032	6.56783	3.87927	0	3	7	10	15	7	15	-0.150665	-0.965363	0.00375898
major depressive disorder	914	6.10175	4.13538	0	3	6	9	15	6	15	0.0717525	-1.06855	0.00452448
generalized anxiety disorder	635	6.6189	4.19587	0	3	7	10	15	7	15	-0.0268086	-1.08087	0.00660767
post-traumatic stress disorder	622	6.64148	4.20663	0	3	7	10	15	7	15	-0.00589452	-1.07063	0.00676307
Parkinson's disease	484	6.20661	4.11515	0	3	7	9	15	6	15	-0.00409462	-0.988159	0.00850237
diabetes type 2	460	6.62609	4.12857	0	3	7	10	15	7	15	-0.0954502	-1.03078	0.00897515
osteoarthritis	455	6.44615	4.26553	0	3	7	10	15	7	15	0.0153577	-1.07114	0.0093748
bipolar disorder	422	6.51659	4.18894	0	3	7	10	15	7	15	-0.10029	-1.10995	0.0099264
hypothyroidism	420	6.26905	4.28813	0	2	7	10	15	8	15	0.0277231	-1.09677	0.0102098
high blood pressure (hypertension)	395	6.48861	4.34511	0	3	7	10	15	7	15	-0.00237287	-1.12375	0.0110003
migraine	320	6.7375	4.33906	0	3	7	10	15	7	15	-0.00453396	-1.06784	0.0135596
systemic lupus erythematosus	316	5.96835	4.04172	0	2	6	9	15	7	15	0.0933942	-1.08086	0.0127903
asthma	303	7.11221	4.3468	0	3	8	11	15	8	15	-0.20073	-1.10429	0.0143459
gastroesophageal reflux disease	294	7.0068	4.23458	0	4	7	10	15	6	15	-0.0662605	-1.04718	0.0144033
amyotrophic lateral sclerosis	287	5.82927	3.65689	0	3	6	9	15	6	15	0.0267462	-0.895528	0.0127418
rheumatoid arthritis	279	6.319	4.0804	0	3	7	9	15	6	15	0.0190147	-0.984069	0.0146251
panic disorder	240	6.97083	4.15132	0	3	7	11	14	8	14	-0.108713	-1.14989	0.0172972
degenerative disc disease	234	6.55983	4.40136	0	2.25	7	10	15	7.75	15	-0.0888502	-1.23433	0.0188092
myalgic encephalomyelitis/chronic fatigue syndrome	232	6.17241	4.30096	0	2	7	9	15	7	15	0.027987	-1.09519	0.0185386
irritable bowel syndrome	224	6.27679	4.3619	0	2	7	9.25	15	7.25	15	0.0059268	-1.15721	0.0194728
bipolar II disorder	216	6.43519	3.96443	0	3	7	10	14	7	14	-0.104127	-1.11198	0.0183538
traumatic brain injury	196	6.66327	4.34993	0	3	7	10.25	15	7.25	15	-0.106932	-1.21933	0.0221935
insomnia	181	6.53591	4.21177	0	3	7	10	15	7	15	-0.0537148	-1.09253	0.0232694
sleep apnea disorder	166	6.5241	4.46766	0	2.25	6	11	15	8.75	15	0.0253273	-1.22864	0.0269136
epilepsy	165	7.26061	4.3769	0	4	8	11	15	7	15	-0.172909	-1.08655	0.0265267
idiopathic pulmonary fibrosis	164	6.06098	3.75425	0	3	6	9	14	6	14	0.00872429	-0.911286	0.0228918
bipolar I disorder	161	7.1118	4.333	0	3	7	11	15	8	15	-0.0783174	-1.09911	0.0269131
chronic obstructive pulmonary disease	161	7.01242	4.21306	0	4	8	11	15	7	15	-0.146667	-1.14083	0.0261681
high cholesterol (hypercholesterolemia)	152	6.79605	4.39647	0	3	7	10	15	7	15	-0.112097	-1.15472	0.0289242
peripheral neuropathy	152	5.93421	4.38038	0	2	6	9.25	15	7.25	15	0.162803	-1.2434	0.0288183
vitamin D deficiency	145	6.77931	4.44951	0	2	7	11	15	9	15	-0.127995	-1.26901	0.0306863
persistent depressive disorder (dysthymia)	144	6.28472	4.08076	0	3	7	9	15	6	15	0.0633203	-1.05152	0.0283386
attention deficit/hyperactivity disorder	140	6.44286	4.14186	0	3	7	10	14	7	14	-0.0655638	-1.22218	0.0295847
mild depression	139	6.63309	4.01292	0	4	7	10	15	6	15	-0.0271661	-0.955242	0.0288699
chronic pain syndrome	138	6.75362	4.19212	0	3	7	10	15	7	15	-0.0476445	-0.960841	0.0303777
restless legs syndrome	133	6.30075	4.31871	0	2	7	10	15	8	15	0.082241	-1.20586	0.0324715
spinal stenosis	133	6.54887	4.22917	0	3	7	10	15	7	15	-0.0551212	-1.17072	0.0317982
Sjogren's syndrome	130	5.95385	4.24056	0	2	6	9	15	7	15	0.0100074	-1.26715	0.0326197
borderline personality disorder	123	6.4065	4.30752	0	3	7	10	15	7	15	-0.0141232	-1.07194	0.0350205
complex post-traumatic stress disorder	118	6.68644	4.06507	0	3	7	10	14	7	14	-0.135829	-1.11356	0.0344497
social anxiety disorder	112	6.75893	4.33765	0	3	7	10	15	7	15	-0.0836915	-1.11527	0.038729
Raynaud's disease	110	5.99091	4.3673	0	2	5	9.75	15	7.75	15	0.254909	-1.09454	0.0397027
osteoporosis	108	7.19444	4.31355	0	4	8	11	15	7	15	-0.201561	-1.00158	0.0399403
Hashimoto's thyroiditis	97	5.80412	4.57721	0	1	5	10	15	9	15	0.176051	-1.33114	0.0471877
multiple myeloma	95	4.96842	3.94497	0	1	5	8.5	14	7.5	14	0.0623391	-1.35352	0.041526
seasonal allergy	95	7.05263	4.52268	0	3	7	11	15	8	15	-0.0578719	-1.31792	0.0476072
herniated disc	93	5.97849	3.81068	0	3	6	9	14	6	14	-0.0535942	-1.07918	0.040975
obstructive sleep apnea	90	6.02222	4.38326	0	2	7	10	15	8	15	0.0366786	-1.28754	0.0487029
carpal tunnel syndrome	86	7.11628	4.2327	0	4	8	11	15	7	15	-0.26947	-1.10686	0.0492174
pulmonary hypertension	82	6.35366	4.17332	0	4	6	9.75	15	5.75	15	0.142715	-0.90583	0.0508941
breast cancer	81	5.64198	4.6779	0	1	5	9	15	8	15	0.215039	-1.30854	0.0577518
obesity	81	6.46914	4.24878	0	3	7	9	14	6	14	-0.0152757	-1.11545	0.0524541
iron deficiency anemia	80	6.4375	4.17298	0	3	7	10	14	7	14	-0.0962071	-1.29908	0.0521623
temporomandibular joint syndrome	80	6.375	4.37014	0	3	7	9.25	15	6.25	15	0.156725	-1.05697	0.0546267
concussion	76	7.28947	4.23577	0	4	8	11	14	7	14	-0.221687	-1.08716	0.0557338
scoliosis	76	6.59211	4.20215	0	3	7	10	15	7	15	-0.0459716	-1.13001	0.0552915
Crohn's disease	71	5.95775	4.24074	0	2	6	9	15	7	15	0.0699156	-1.14372	0.0597288
chronic kidney disease	70	6.94286	4.46203	0	3	7	11	15	8	15	-0.0853052	-1.30769	0.0637433
obsessive-compulsive disorder	70	6.62857	4.16741	0	3	6	10	15	7	15	-0.0393017	-1.16351	0.0595344
osteopenia	69	6	4.41255	0	2	6	10	15	8	15	0.0151819	-1.13962	0.06395
psoriasis	67	5.73134	4.31552	0	2	6	9	15	7	15	0.0739053	-1.205	0.0644107
psoriatic arthritis	67	6.61194	4.05625	0	3	7	10	15	7	15	-0.151604	-1.11588	0.0605411
endometriosis	64	6.04688	4.70538	0	1	6	10	14	9	14	0.0151242	-1.50899	0.0735216
attention deficit disorder	62	6.74194	4.23466	0	3	7.5	10	15	7	15	-0.173757	-1.1223	0.0683009
allergic rhinitis	61	6.72131	4.63369	0	3	8	10	15	7	15	-0.0663396	-1.36382	0.0759621
polycystic ovary syndrome	61	6.85246	4.22625	0	4	7	10	15	6	15	-0.0669884	-0.99372	0.0692828
congestive heart failure	60	6.1	4.14033	0	2	7	9	14	7	14	0.0639942	-1.18881	0.0690056
gallstones	58	5.75862	3.89921	0	3	6	8.75	14	5.75	14	0.190892	-1.06039	0.0672278
vitamin B12 deficiency	58	6.65517	4.5559	0	3	6	11	14	8	14	-0.00541907	-1.35021	0.07855
urinary incontinence	56	6.5	4.45176	0	3	6.5	10.25	14	7.25	14	-0.0777226	-1.25714	0.0794957
hiatal hernia	55	5.78182	4.41668	0	1	5	10	13	9	13	0.083581	-1.42855	0.0803033
atrial fibrillation	53	4.4717	3.95457	0	1	4	7	15	6	15	0.604892	-0.428803	0.0746145
diabetes type 1	53	5.90566	4.76875	0	1	6	9	15	8	15	0.195163	-1.19332	0.0899763
coronary artery disease	51	5.72549	3.87339	0	2.5	5	9	14	6.5	14	0.0158013	-1.19178	0.0759488
pneumonia	51	7.01961	4.61081	0	3	8	11	15	8	15	-0.236742	-1.32727	0.0904081
gastroparesis	50	6.6	4	0	4	6.5	9	15	5	15	0.255	-0.787525	0.08
schizoaffective disorder	49	6.95918	4.28155	0	3	8	10	15	7	15	-0.0926316	-1.07845	0.0873785
sciatic neuralgia	49	7.40816	4.51349	0	4	8	11	15	7	15	-0.21678	-1.16269	0.0921121
sinus infection (sinusitis)	49	7.55102	4.48173	0	5	9	11	14	6	14	-0.404663	-1.1075	0.0914638
adenocarcinoma (non-small cell lung cancer)	48	6.14583	3.90847	0	3.75	6.5	10	13	6.25	13	-0.12815	-1.10151	0.0814265
myofascial pain syndrome	48	6.97917	4.67446	0	3	7.5	11	15	8	15	-0.0274977	-1.24514	0.0973847
cataracts	47	5.87234	4.15785	0	2.5	6	9	14	6.5	14	0.134579	-1.01701	0.0884648
heart attack (myocardial infarction)	47	5.97872	3.94797	0	2.5	6	9	12	6.5	12	-0.204428	-1.35063	0.0839994
urinary tract infection	47	6.74468	4.7249	0	3.5	6	11	15	7.5	15	0.0147997	-1.25127	0.10053
ankylosing spondylitis	45	5.91111	4.5916	0	1	6	9	15	8	15	0.247328	-1.07742	0.102036
hearing loss	45	6.2	4.2512	0	2	7	10	15	8	15	-0.114676	-1.2537	0.0944712
lumbar spondylosis	44	6.88636	4.87622	0	2.5	7	11.25	15	8.75	15	0.00149384	-1.38741	0.110823
tension headache	43	6.44186	4.7374	0	3	6	10.5	14	7.5	14	0.0765103	-1.41786	0.110172
kidney stone	42	6.54762	4.7637	0	2.25	7	10.75	15	8.5	15	0.06334	-1.22885	0.113421
plantar fasciitis	42	6.09524	4.4547	0	2	7	10	14	8	14	0.032186	-1.38181	0.106064
tinnitus	42	6.11905	4.01341	0	3.25	6	9	13	5.75	13	-0.0496957	-1.14579	0.0955573
agoraphobia	41	8.04878	4.39859	0	4	9	12	15	8	15	-0.2348	-1.15091	0.107283
cluster headaches	41	6.7561	3.89089	0	4	7	10	14	6	14	-0.123521	-1.00733	0.0948998
trigeminal neuralgia	41	5.65854	4.05345	0	3	6	8	15	5	15	0.415615	-0.585582	0.0988647
dry eye syndrome	40	6.225	4.50349	0	2.75	6.5	10	15	7.25	15	0.0926886	-1.27976	0.112587
eczema	39	5.12821	4.24995	0	2	4	7.5	14	5.5	14	0.538766	-0.784841	0.108973
essential tremor	39	6.5641	4.75613	0	2	8	11	15	9	15	-0.0413953	-1.48876	0.121952
hyperlipidemia	39	7.10256	5.12371	0	3	9	11	15	8	15	-0.0772023	-1.43527	0.131377
glaucoma	38	5	3.74166	0	2	5	8	12	6	12	0.093441	-1.25	0.0984647
ulcerative colitis	38	5.94737	3.93149	0	2	6.5	8	13	6	13	-0.146241	-1.11781	0.10346
undifferentiated inflammatory arthritis	37	5.89189	4.18186	0	3	6	9	14	6	14	0.244736	-1.1742	0.113023
cervical spondylosis	36	6.86111	4.69743	0	1.75	8	11	14	9.25	14	-0.268822	-1.51406	0.130484
primary lateral sclerosis	36	5.30556	3.56827	0	2	5	8	12	6	12	0.178205	-1.16203	0.0991186
food allergy	35	6.94286	4.51757	0	4	8	10	15	6	15	-0.0864744	-1.08414	0.129073
non-alcoholic fatty liver disease	35	6.4	4.31277	0	3	7	10.5	14	7.5	14	0.152756	-1.13159	0.123222
uterine fibroids	35	6.17143	4.21123	0	3	6	9.5	14	6.5	14	0.124611	-1.09243	0.120321
bronchitis	34	7.47059	4.62035	0	4	8	11.75	14	7.75	14	-0.369786	-1.23366	0.135893
interstitial cystitis	34	7.58824	4.38398	0	4.25	7	10	15	5.75	15	-0.0782479	-0.908687	0.12894
hip bursitis	33	8.24242	3.78344	1	5	9	12	14	7	13	-0.232545	-1.15886	0.11465
ovarian cyst	33	7.24242	4.33035	0	3	9	10	14	7	14	-0.330219	-1.25642	0.131223
rotator cuff syndrome	33	7.45455	3.80863	0	5	8	11	14	6	14	-0.241931	-0.933071	0.115413
stroke	33	5.87879	5.14027	0	0	5	11	14	11	14	0.166783	-1.64446	0.155766
costochondritis	32	7.25	3.89375	0	4	7	10.25	14	6.25	14	-0.154042	-0.921791	0.12168
Lyme disease	32	5.5625	4.83894	0	1	4.5	9.25	14	8.25	14	0.259639	-1.49479	0.151217
thyroid nodule	32	6.5	4.03213	0	3.5	6	10	13	6.5	13	-0.145871	-1.29826	0.126004
gout	31	7.29032	4.5985	0	2.5	9	11	14	8.5	14	-0.311925	-1.32464	0.148339
human immunodeficiency virus (HIV)	31	7.54839	4.5814	0	4	9	11	15	7	15	-0.373716	-1.12933	0.147787
hyperthyroidism	31	7.19355	4.23808	0	5.5	7	10.5	14	5	14	-0.358977	-0.982305	0.136712
myasthenia gravis	31	5.67742	4.11005	0	2	6	9	14	7	14	0.0397098	-1.27272	0.132582
benign prostatic hyperplasia	30	5.03333	4.064	0	0	5	8	13	8	13	0.0392832	-1.35506	0.135467
diabetic neuropathy	30	6.73333	4.20946	0	4	7	11	13	7	13	-0.224489	-1.31702	0.140315
post-concussion syndrome	30	8.26667	4.66782	0	4.5	9	12	14	7.5	14	-0.420846	-1.167	0.155594
postural orthostatic tachycardia syndrome	30	5.06667	4.1683	0	1.5	5	7.75	13	6.25	13	0.42676	-1.09822	0.138943
alcohol use disorder	29	6.2069	3.43698	0	4	6	9	12	5	12	0.00377499	-1.15473	0.118516
erectile dysfunction	29	6.55172	4.54019	0	2	7	10	14	8	14	0.0345644	-1.31086	0.156558
narcolepsy	29	6	4.0444	0	2	6	8	15	6	15	0.150118	-0.850016	0.139462
celiac disease	28	6.14286	5.05316	0	1	6	9.25	15	8.25	15	0.243148	-1.35301	0.18047
dissociative identity disorder	28	6.92857	4.20695	0	4.25	7	9.75	14	5.5	14	-0.0180316	-1.16013	0.150248
gastritis	28	7.5	4.72582	0	3.75	7.5	12	14	8.25	14	-0.223334	-1.36201	0.168779
prostate cancer	28	4.71429	4.28483	0	0	5	8	13	8	13	0.271279	-1.39018	0.15303
diverticulitis	27	6.85185	4.49533	0	3.5	7	9	15	5.5	15	0.15966	-1.01222	0.166494
lymphedema	27	5.74074	4.88792	0	1	6	8.5	15	7.5	15	0.379506	-1.22597	0.181034
prediabetes	27	6	3.94189	0	2.5	7	9.5	12	7	12	-0.177775	-1.34207	0.145996
allergic asthma	26	4.5	4.245	0	1	3	8	15	7	15	0.724031	-0.622614	0.163269
drug use disorder	26	6.76923	3.54748	0	5	7	9	13	4	13	-0.360004	-0.648759	0.136442
Ehlers-Danlos syndrome	26	4.26923	4.08468	0	0	4	7.75	13	7.75	13	0.490758	-1.03076	0.157103
spondylolisthesis	26	4.61538	3.81656	0	2	5	6.75	13	4.75	13	0.554623	-0.834578	0.146791
astigmatism	25	6.44	4.62853	0	3	6	11	15	8	15	0.0589678	-1.30368	0.185141
chronic idiopathic back pain	25	5.88	3.84404	0	3	7	9	13	6	13	-0.0600586	-1.13448	0.153762
ischemia stroke	25	6.2	4.69929	0	1	6	9	14	8	14	0.0989824	-1.29375	0.187972
mitral valve prolapse	25	7.36	4.26106	0	3	8	11	13	8	13	-0.223759	-1.42277	0.170443
psychogenic non-epileptic seizures	25	8.08	4.6	0	4	9	12	15	8	15	-0.438849	-1.21057	0.184
tendinitis	25	6.72	5.1277	0	1	7	11	14	10	14	-0.00129876	-1.4992	0.205108
seasonal affective disorder	24	6.91667	4.83571	0	2.75	7	10.25	15	7.5	15	-0.0130911	-1.39253	0.201488
torn meniscus of knee	24	7.20833	3.87836	0	6	8	10	13	4	13	-0.806693	-0.598165	0.161598
undifferentiated connective tissue disease	24	5.375	4.46058	0	1.75	4.5	8.25	15	6.5	15	0.449247	-0.986023	0.185857
deep vein thrombosis	23	6.30435	3.95928	0	3.5	7	9	13	5.5	13	-0.228742	-1.11237	0.172143
gastric ulcer	23	6.43478	4.64979	0	3	6	11	13	8	13	0.0673354	-1.48382	0.202165
hypermobility syndrome	23	6.08696	4.17692	0	2.5	7	9.5	13	7	13	-0.130151	-1.40442	0.181605
menopause	23	7.13043	4.23518	0	4.5	8	10.5	13	6	13	-0.567457	-1.1048	0.184138
mixed connective tissue disease	23	7.08696	4.16602	0	4	7	10	15	6	15	0.172206	-1.12574	0.181131
pulmonary embolism	23	5.13043	4.17029	0	2	4	8.5	13	6.5	13	0.404788	-1.33658	0.181317
bursitis	22	8.04545	5.17758	0	3.5	10	13	14	9.5	14	-0.504257	-1.40632	0.235345
neurogenic bladder	22	5.59091	4.04333	0	2.25	4.5	9.75	12	7.5	12	0.0494078	-1.61442	0.183788
pancreatitis	22	4.77273	4.41784	0	0.25	3.5	8.75	14	8.5	14	0.454792	-1.1886	0.200811
rosacea	22	7.04545	5.06601	0	2.25	7	10.75	15	8.5	15	0.0229006	-1.3418	0.230273
spondylosis	22	7.45455	4.52219	0	4	7.5	12	15	8	15	-0.145332	-1.4016	0.205554
angina pectoris	21	6.47619	4.35453	0	3	7	10	13	7	13	-0.179955	-1.50697	0.207358
interstitial lung disease	21	7.71429	4.27952	0	5	8	10	15	5	15	-0.0969383	-0.971781	0.203787
knee injury	21	6.85714	3.97851	0	5	7	9	13	4	13	-0.20361	-0.84842	0.189453
non-diabetic hypoglycemia	21	7.04762	3.90482	0	4	9	10	13	6	13	-0.465933	-1.09192	0.185944
pernicious anemia	21	5.2381	4.79484	0	0	5	9	15	9	15	0.427777	-1.14939	0.228326
scleroderma	21	5.90476	5.22403	0	2	4	10	15	8	15	0.496332	-1.33951	0.248763
shingles (herpes zoster)	21	5.80952	4.4902	0	2	5	10	15	8	15	0.321156	-1.22441	0.213819
tonsillitis	21	7.71429	4.37199	0	4	9	11	13	7	13	-0.394228	-1.24282	0.20819
bone spurs	20	9.25	2.46822	6	7	8	11	15	4	9	0.704529	-0.615923	0.123411
eating disorder	20	6.85	4.1457	0	4.5	7	10.25	13	5.75	13	-0.273668	-1.19814	0.207285
heart murmur	20	7.1	3.959	0	4.5	7.5	10.25	13	5.75	13	-0.23477	-1.19985	0.19795
hypogammaglobulinemia	20	5.35	4.65974	0	1.75	3.5	9	14	7.25	14	0.39681	-1.31934	0.232987
non-small cell lung cancer	20	5.05	3.39466	0	1.75	5.5	7	11	5.25	11	-0.0483717	-1.32099	0.169733
perennial allergy	20	5.85	5.12245	0	0.75	5	11	14	10.25	14	0.245299	-1.55345	0.256122
pleurisy	20	8.1	4.66679	0	5.75	8.5	11.5	14	5.75	14	-0.42315	-1.03412	0.23334
benign paroxysmal positional vertigo	19	7.52632	4.77689	0	4.5	8	11.5	14	7	14	-0.156105	-1.28321	0.251415
chronic neuralgia	19	6.42105	4.61057	0	2.5	6	10	13	7.5	13	0.0436363	-1.55228	0.242661
diverticulosis	19	5.94737	4.6604	0	1	7	10	12	9	12	-0.115053	-1.73188	0.245284
dysmenorrhea	19	6.05263	4.41555	0	2.5	6	9	14	6.5	14	0.146471	-1.23626	0.232397
dystonia	19	6.31579	4.57108	0	2	7	10	13	8	13	-0.156999	-1.54221	0.240583
emphysema	19	7.05263	3.90831	0	5	7	9	14	4	14	0.137166	-0.751084	0.2057
facet joint osteoarthritis	19	5.73684	4.64091	0	1.5	4	9.5	13	8	13	0.244009	-1.49877	0.244258
reactive depression	19	7.10526	3.72521	0	5	8	10	12	5	12	-0.542553	-0.972707	0.196064
sinus tachycardia	19	8	4.89898	0	4	8	12	15	8	15	-0.308872	-1.43311	0.257841
acne	18	6.72222	3.9824	0	3.75	7	9	13	5.25	13	-0.302534	-1.13847	0.221244
car accident	18	7.22222	4.50562	0	4	8	9.75	14	5.75	14	-0.130145	-1.24616	0.250312
chronic lymphocytic leukemia	18	4.88889	3.10387	0	2.25	6	7.75	8	5.5	8	-0.481903	-1.4697	0.172437
complex regional pain syndrome type I	18	5.66667	4.60179	0	0.25	7	9.75	11	9.5	11	-0.160387	-1.80046	0.255655
schizophrenia	18	6.61111	4.24457	0	3.25	7	9.75	13	6.5	13	-0.141387	-1.36444	0.235809
sexual abuse	18	8.5	4.09088	1	6.25	8	11.75	15	5.5	14	-0.194755	-1.06137	0.227271
tobacco use disorder	18	6.61111	4.00204	0	3.5	6.5	9	13	5.5	13	-0.0470494	-1.10217	0.222336
transient ischemic attack	18	7.22222	4.86954	0	2.5	7.5	11	14	8.5	14	-0.113036	-1.58657	0.27053
antiphospholipid antibody syndrome	17	3.35294	3.69021	0	0	3	4	11	4	11	1.02139	-0.293231	0.217071
Asperger's syndrome	17	8.11765	4.8203	0	4	10	12	15	8	15	-0.348336	-1.36115	0.283547
Barrett's esophagus	17	4	3.5	0	1	2	7	11	6	11	0.535071	-1.25328	0.205882
cardiomyopathy	17	5.64706	4.64948	0	0	7	9	12	9	12	-0.108285	-1.74529	0.273499
dysautonomia	17	4.47059	4.03295	0	1	4	6	12	5	12	0.558543	-0.9843	0.237233
hypokalemia	17	7.05882	4.56167	0	3	7	11	13	8	13	-0.0506651	-1.65872	0.268333
Meniere's disease	17	4.64706	4.04569	0	1	3	8	11	7	11	0.284295	-1.52627	0.237982
methylenetetrahydrofolate reductase deficiency	17	4.11765	4.16657	0	0	2	9	10	9	10	0.302472	-1.81332	0.245092
orthostatic hypotension	17	4.29412	4.17978	0	1	3	8	14	7	14	0.737818	-0.616729	0.24587
polymyalgia rheumatica	17	4.64706	4.22701	0	1	3	8	13	7	13	0.465317	-1.23457	0.248648
sacroiliac joint dysfunction	17	7.82353	4.68021	0	3	10	10	15	7	15	-0.25325	-1.17009	0.275307
supraventricular tachycardia	17	6.11765	3.73969	0	4	7	8	13	4	13	-0.19458	-0.784415	0.219982
thyroid cancer	17	7.35294	3.9677	0	6	7	10	15	4	15	-0.0597505	-0.408326	0.233394
vasovagal syncope	17	8.23529	3.89759	2	5	9	11	14	6	12	-0.387255	-1.33855	0.22927
adrenal fatigue	16	4.9375	5.40948	0	0	2	9	14	9	14	0.489318	-1.55259	0.338093
broken spine	16	6.125	4.34933	0	3	5.5	8.75	13	5.75	13	0.0801905	-1.31898	0.271833
candida (fungal) infection	16	5.625	5.20096	0	1.75	3.5	9.5	14	7.75	14	0.461716	-1.47955	0.32506
cellulitis	16	5.8125	3.63719	0	2	7	8.25	11	6.25	11	-0.279622	-1.4245	0.227325
cervical radiculopathy	16	6.5	4.28952	0	2.75	7	10	13	7.25	13	-0.114029	-1.50968	0.268095
gastrointestinal polyps	16	5.75	5.56776	0	0.75	4	11.5	14	10.75	14	0.303084	-1.73566	0.347985
hemorrhoids	16	8.625	4.96488	0	5	10	13	14	8	14	-0.638965	-1.21323	0.310305
hypertriglyceridemia	16	6	4.08248	0	4	5	7	15	3	15	0.661362	-0.23295	0.255155
bone necrosis	15	6.46667	3.71996	0	3.5	8	9	11	5.5	11	-0.429642	-1.40467	0.247997
bronchiectasis	15	5.4	4.20544	0	1.5	6	8	12	6.5	12	0.0716358	-1.50034	0.280363
complex regional pain syndrome type II	15	6.4	5.5652	0	0.5	9	10	15	9.5	15	0.0211647	-1.69118	0.371013
hepatitis C	15	5.86667	3.90726	0	2	7	8.5	13	6.5	13	0.0128849	-1.39209	0.260484
postpartum depression	15	6.13333	3.60291	0	3.5	6	8.5	13	5	13	0.0787856	-0.92009	0.240194
shortsightedness	15	6.53333	3.88893	0	3.5	8	9	13	5.5	13	-0.25509	-1.14001	0.259262
autism spectrum disorder	14	6.35714	4.37839	1	3	4.5	9.75	15	6.75	14	0.409624	-1.27476	0.312742
chemical/venom allergy	14	6	4.81983	0	0.75	7	9.75	14	9	14	-0.0229657	-1.54646	0.344274
chronic headache disorder	14	5.78571	4.88606	0	0.25	7	10	11	9.75	11	-0.136765	-1.95504	0.349005
fibrocystic breast tissue	14	7.28571	4.30436	0	4.5	6.5	10	14	5.5	14	0.0548369	-1.26583	0.307454
hypotension	14	5.78571	4.74226	0	1.25	5.5	9	13	7.75	13	0.144052	-1.52204	0.338733
occipital neuralgia	14	3.71429	4.3928	0	0	2	5.75	12	5.75	12	0.7848	-1.05385	0.313772
ovarian cancer	14	5.14286	4.881	0	0	5	9.5	13	9.5	13	0.196084	-1.69151	0.348643
post-traumatic headache	14	7.42857	4.29157	0	4.75	7.5	10.5	14	5.75	14	-0.181588	-1.16586	0.306541
premature ventricular contractions	14	4.28571	4.61484	0	0.25	2.5	7.5	13	7.25	13	0.571517	-1.30486	0.329631
seborrheic dermatitis	14	6.57143	5.28735	0	0.75	8	10.75	14	10	14	-0.11	-1.75678	0.377668
Addison's disease	13	5.53846	5.34814	0	1	4	10	14	9	14	0.209453	-1.82057	0.411395
anaphylaxis	13	8.15385	3.60199	0	7	9	11	13	4	13	-0.816256	-0.293359	0.277076
chronic inflammatory demyelinating polyneuropathy	13	3.38462	3.99037	0	0	2	6	13	6	13	0.973099	-0.0842533	0.306952
common variable immunodeficiency disorder	13	4.76923	3.83305	0	2	4	6	12	4	12	0.408706	-1.17377	0.29485
cubital tunnel syndrome	13	6.30769	5.32892	0	1	6	11	15	10	15	0.195737	-1.48805	0.409917
Graves' disease	13	6.07692	4.60908	0	1	7	11	12	10	12	-0.102001	-1.7772	0.354544
inguinal hernia	13	6.92308	4.90682	0	4	7	11	15	7	15	-0.129128	-1.33737	0.377448
lumbosacral radiculopathy	13	7.07692	4.95751	0	3	7	10	15	7	15	0.200095	-1.47854	0.381347
lung nodules	13	7.53846	3.95001	1	5	6	11	13	6	12	-0.0567644	-1.60899	0.303847
menorrhagia	13	6.61538	3.40437	1	5	6	9	13	4	12	0.140787	-0.933572	0.261875
monoclonal gammopathy of undetermined significance	13	5.69231	4.75017	0	2	4	9	14	7	14	0.452366	-1.41091	0.365398
multiple system atrophy	13	5	4.76095	0	1	3	10	13	9	13	0.444795	-1.50399	0.366227
Pompe disease	13	2.30769	3.70551	0	0	0	4	12	4	12	1.39928	0.839004	0.285039
psychosis disorder	13	8.61538	4.13397	0	8	8	11	15	3	15	-0.530941	-0.403454	0.317998
small fiber sensory neuropathy	13	5.53846	4.89243	0	1	5	9	14	8	14	0.301494	-1.4869	0.376341
spinal cord injury	13	6.15385	4.45058	0	3	6	10	13	7	13	0.0421007	-1.46474	0.342353
squamous cell carcinoma (non-small cell lung cancer)	13	6.23077	4.3809	0	3	6	9	12	6	12	-0.264039	-1.54823	0.336993
thoracic outlet syndrome	13	6.84615	5.14532	0	2	9	10	15	8	15	-0.108042	-1.51583	0.395794
whiplash	13	6.46154	4.80651	0	3	7	11	13	8	13	-0.154574	-1.67161	0.369732
appendicitis	12	8.25	3.72034	1	6.75	9	10.5	13	3.75	12	-0.432706	-0.921032	0.310028
basal cell skin cancer	12	8.08333	3.75278	0	7.5	8.5	9.5	13	2	13	-0.636588	-0.395418	0.312731
cervical cancer	12	8	4.82418	1	5	8	13	14	8	13	-0.231581	-1.56849	0.402015
discoid lupus erythematosus	12	3.66667	3.31205	0	0.75	3	7	9	6.25	9	0.309897	-1.60835	0.276004
esophageal dysphagia	12	7.33333	4.71619	0	3.5	9	11.25	13	7.75	13	-0.420332	-1.50081	0.393016
heart block	12	8.5	3.60555	3	5.75	8.5	10.25	15	4.5	12	0.128008	-1.14657	0.300463
irritable bladder syndrome	12	7.41667	4.05549	2	3.75	8	10.25	14	6.5	12	0.00747885	-1.52614	0.337957
melanoma	12	7.66667	4.94209	0	4.5	7	11.5	15	7	15	0.0504743	-1.52872	0.411841
mixed tension migraine	12	7.41667	3.44986	1	5.75	8	9	14	3.25	13	-0.0558428	-0.54663	0.287488
optic neuritis	12	7.66667	4.31347	0	4.75	8	10.5	15	5.75	15	-0.0528397	-1.12202	0.359456
phobic disorder	12	5.66667	3.77391	0	3	4.5	8.5	11	5.5	11	0.181569	-1.60258	0.314493
psychotic depression	12	5.58333	3.14667	2	3.75	5	6.25	12	2.5	10	0.834527	-0.499994	0.262222
pulmonary fibrosis	12	8	3.69274	2	6.25	8.5	9.75	14	3.5	12	-0.0992938	-1.21189	0.307729
urge incontinence	12	7.91667	4.56186	0	4	8.5	11.25	14	7.25	14	-0.298242	-1.43713	0.380155
abdominal adhesions	11	5	4.53872	0	0.5	6	8	13	7.5	13	0.256691	-1.47	0.412611
acute renal failure	11	5.45455	5.90531	0	0.5	3	10.5	14	10	14	0.54935	-1.56236	0.536847
atypical migraine	11	8.09091	4.25334	0	6	10	11	14	5	14	-0.581685	-0.995866	0.386667
autonomic neuropathy	11	4.81818	4.1909	0	1.5	3	8.5	11	7	11	0.375293	-1.69444	0.380991
central sleep apnea	11	7.72727	3.82337	1	6	8	9.5	15	3.5	14	0.00459735	-0.641123	0.347579
Chiari malformation	11	8.72727	3.55221	0	8	9	11	13	3	13	-1.11052	0.632123	0.322928
chronic Epstein-Barr	11	5.72727	4.54072	0	3	4	8.5	13	5.5	13	0.586421	-1.31792	0.412793
colon cancer	11	4.72727	4.24478	0	1	3	8.5	12	7.5	12	0.300297	-1.60435	0.385889
gender dysphoria	11	6.36364	4.73862	0	2.5	6	11	13	8.5	13	-0.0371549	-1.71862	0.430784
genital herpes	11	7.81818	4.8748	0	5	9	12	13	7	13	-0.530746	-1.42961	0.443163
hypogonadism	11	6.18182	4.6004	0	2	8	9.5	13	7.5	13	-0.0947776	-1.67425	0.418218
lactose intolerance	11	6.72727	5.42385	0	3	4	12	13	9	13	0.0637648	-1.94516	0.493078
liver cirrhosis	11	7.45455	4.63387	0	4.5	9	10.5	13	6	13	-0.631184	-1.34017	0.421261
mitral valve regurgitation	11	7.72727	4.69235	0	5.5	8	11.5	13	6	13	-0.466902	-1.27186	0.426578
non-allergic rhinitis	11	7.36364	5.4272	0	3	8	12	14	9	14	-0.276301	-1.63686	0.493382
non-Hodgkin's lymphoma	11	2.54545	3.98406	0	0	0	3.5	10	3.5	10	1.06449	-0.66539	0.362187
pituitary adenoma	11	5.09091	4.7001	0	0	7	8.5	12	8.5	12	0.00590462	-1.87714	0.427282
polycystic kidney disease	11	6.72727	4.40661	0	3.5	6	11	12	7.5	12	-0.12101	-1.65275	0.400601
premenstrual dysphoric disorder	11	7.27273	4.07654	1	4.5	9	10	13	5.5	12	-0.380023	-1.41013	0.370595
vision loss	11	6.81818	4.53471	1	3	7	9.5	14	6.5	13	0.119163	-1.46456	0.412247
acquired brain injury	10	4.6	4.16867	0	1	4.5	7.75	12	6.75	12	0.287567	-1.49632	0.416867
anorexia nervosa	10	4.7	3.86005	0	3	4	6.75	13	3.75	13	0.653676	-0.384957	0.386005
autoimmune hepatitis	10	4.1	4.09471	0	0.25	3	7	11	6.75	11	0.372473	-1.60286	0.409471
brain tumor	10	7.2	3.70585	2	3.5	8	10.5	12	7	10	-0.141943	-1.76137	0.370585
Charcot-Marie-Tooth disease	10	4.6	3.09839	0	1.75	5	6.75	9	5	9	-0.167022	-1.5576	0.309839
chondromalacia patellae	10	7.8	4.34102	0	5	9	11.5	12	6.5	12	-0.596743	-1.30962	0.434102
de Quervain syndrome	10	6.1	4.25441	0	3	6.5	9	12	6	12	-0.0543862	-1.72105	0.425441
hemochromatosis	10	4.8	3.88158	0	3	3.5	7	12	4	12	0.392323	-1.17669	0.388158
hidradenitis suppurativa	10	7.3	4.62	0	4	8	10.75	13	6.75	13	-0.166472	-1.63337	0.462
idiopathic adhesive capsulitis	10	6.1	4.4833	0	2.25	7.5	10.25	11	8	11	-0.205605	-1.7871	0.44833
idiopathic intracranial hypertension	10	7.5	5.77831	0	1.5	8.5	13	14	11.5	14	-0.141501	-1.94928	0.577831
laryngopharyngeal reflux	10	4.7	4.64399	0	1.25	3	7.75	14	6.5	14	0.632976	-1.01367	0.464399
macular degeneration	10	7.8	4.87169	0	4	8.5	10.75	15	6.75	15	-0.191798	-1.41758	0.487169
microscopic colitis	10	6.4	5.10338	0	2.5	6	9.75	15	7.25	15	0.188151	-1.46168	0.510338
multiple chemical sensitivity	10	4.5	4.00694	0	2.25	4	4.75	14	2.5	14	1.16113	0.452399	0.400694
neuroendocrine tumor	10	6.4	5.2111	0	2.5	6	10.25	15	7.75	15	0.197922	-1.54751	0.52111
pelvic organ prolapse	10	6.8	5.49343	0	1.25	7	11.75	13	10.5	13	-0.152588	-1.85182	0.549343
radiculopathy	10	9.2	2.48551	6	7.25	8.5	11	14	3.75	8	0.459526	-1.11819	0.248551
rectal cancer	10	3.8	3.99444	0	0	3	7.5	9	7.5	9	0.198075	-1.94158	0.399444
squamous cell skin cancer	10	6.8	4.39191	0	3.5	5.5	11	13	7.5	13	0.0286136	-1.65944	0.439191
adenomyosis	9	6	5.04975	0	2	5	9	15	7	15	0.517724	-1.32065	0.561084
adrenal insufficiency	9	5	4.4441	0	4	4	6	15	2	15	0.957037	0.210312	0.493789
ankle sprain	9	9	4.63681	1	5	9	13	14	8	13	-0.334365	-1.51067	0.515201
brain aneurysm	9	2.44444	2.69774	0	0	2	5	7	5	7	0.393772	-1.61768	0.299748
broken wrist	9	6.55556	4.69338	0	3	8	10	12	7	12	-0.299042	-1.76022	0.521486
bunion	9	7.44444	5.83333	0	1	8	11	15	10	15	-0.177868	-1.73564	0.648148
cervical dysplasia	9	6.11111	6.05071	0	0	4	12	14	12	14	0.15918	-2.00142	0.672301
chronic idiopathic hives	9	7	4.92443	0	4	8	11	12	7	12	-0.318212	-1.74125	0.547159
complicated grief	9	8.44444	5.24669	1	3	11	12	14	9	13	-0.491142	-1.73085	0.582966
compression fracture of spine	9	5.55556	4.15665	1	3	5	7	13	4	12	0.567929	-1.18944	0.461851
deviated nasal septum	9	6.66667	5.95819	0	2	4	13	14	11	14	0.116268	-2.01971	0.662021
esophagitis	9	8.11111	5.23078	0	5	10	12	14	7	14	-0.577584	-1.44257	0.581198
factor V Leiden	9	8.55556	4.09607	2	5	9	12	14	7	12	-0.132977	-1.5844	0.455119
failed back syndrome	9	7.66667	4.97494	0	3	8	12	14	9	14	-0.143179	-1.69196	0.552771
female infertility	9	7.11111	5.46453	0	3	8	11	15	8	15	-0.0249504	-1.66201	0.60717
human papillomavirus infection	9	7.44444	4.69338	0	7	8	10	13	3	13	-0.565045	-1.25705	0.521486
hyperparathyroidism	9	6.11111	5.32552	0	2	4	12	13	10	13	0.183441	-1.97842	0.591724
hypersensitivity pneumonitis	9	7.11111	3.1798	2	6	8	9	12	3	10	-0.234915	-1.28149	0.353311
hypoxemia	9	6.88889	4.40013	0	4	9	9	11	5	11	-0.653898	-1.45133	0.488903
idiopathic thrombocytopenic purpura	9	5.22222	4.89331	0	0	6	8	13	8	13	0.153814	-1.71337	0.543701
IgG deficiency	9	4.22222	2.77389	0	3	5	5	8	2	8	-0.0163245	-1.42631	0.30821
lumbar disc annular tear	9	6.44444	4.66667	0	3	8	10	13	7	13	-0.204541	-1.6389	0.518519
nail fungus	9	7.88889	4.98609	0	4	7	12	15	8	15	0.042405	-1.4595	0.55401
periodic limb movement disorder	9	8.66667	5.12348	0	6	7	13	15	7	15	-0.116213	-1.46308	0.569275
primary biliary cholangitis	9	4.33333	4.71699	0	0	4	7	14	7	14	0.703666	-0.750677	0.52411
restrictive lung disease	9	6.44444	3.64387	2	4	5	10	12	6	10	0.371072	-1.66483	0.404874
sacroiliitis	9	6.55556	4.24591	0	3	7	11	11	8	11	-0.213258	-1.7523	0.471768
small cell lung cancer	9	5.66667	4.12311	0	3	6	8	11	5	11	0.0116248	-1.73741	0.458123
subacute cutaneous lupus erythematosus	9	5.44444	3.77859	0	3	5	9	10	6	10	-0.0599041	-1.72677	0.419844
syringomyelia	9	4.11111	3.37062	0	2	3	8	9	6	9	0.33278	-1.75241	0.374514
transverse myelitis	9	7.11111	3.4801	0	6	9	9	11	3	11	-0.762681	-0.734734	0.386678
umbilical hernia	9	5.55556	4.18662	0	2	5	8	12	6	12	0.105616	-1.64902	0.46518
venous insufficiency	9	5.22222	3.8658	0	2	6	7	11	5	11	-0.115016	-1.54046	0.429534
alkaptonuria	8	7.875	4.38952	1	4	9	11.25	13	7.25	12	-0.290279	-1.72722	0.54869
atopic dermatitis	8	6.625	5.06916	0	2	6.5	11	14	9	14	0.07656	-1.76331	0.633646
atrial flutter	8	5	5.12696	0	0	4.5	8	13	8	13	0.328347	-1.67933	0.64087
autoimmune disease undefined	8	8.25	4.39968	0	6.75	10.5	11	12	4.25	12	-0.859727	-1.07482	0.549959
bacterial overgrowth syndrome	8	4.875	2.79987	0	3.75	4.5	7	9	3.25	9	-0.195944	-1.15178	0.349984
Bell's palsy	8	7.875	4.05101	3	4	8	10.5	14	6.5	11	0.146837	-1.73043	0.506377
bowel obstruction	8	8.75	4.80327	3	4	9	13	15	9	12	-0.000845979	-1.98442	0.600409
broken ankle	8	7.875	5.3569	1	3	8	11.75	15	8.75	14	0.0555734	-1.86514	0.669613
bundle branch block (right)	8	5.875	4.82368	0	3	5.5	8.25	13	5.25	13	0.200574	-1.52654	0.60296
complex migraine	8	8.75	4.83292	0	7	9.5	11.5	15	4.5	15	-0.490828	-1.1094	0.604115
dental cavities	8	5.125	5.51459	0	0	4.5	8.25	15	8.25	15	0.460008	-1.38069	0.689324
duodenal ulcer	8	5.25	4.9208	0	1.5	4.5	8.5	13	7	13	0.252562	-1.73671	0.6151
endometrial cancer	8	6.875	3.44083	2	5.25	7	8.25	13	3	11	0.202807	-1.02	0.430103
esophageal spasms	8	9.75	2.25198	7	8	9	12	13	4	6	0.270888	-1.83645	0.281498
hemiplegic migraine	8	6.5	5.97614	0	0.75	6	11.5	15	10.75	15	0.154615	-1.83375	0.747018
hemorrhagic stroke	8	3.75	3.15096	0	0	5.5	6	7	6	7	-0.350612	-2.00565	0.39387
herpes simplex virus infection	8	6.125	5.08324	0	3	3.5	10.75	13	7.75	13	0.358931	-1.8004	0.635404
idiopathic angioedema	8	6	3.62531	1	3.75	5	9.25	11	5.5	10	0.125926	-1.76979	0.453163
lipoma(s)	8	7.125	4.38952	0	4.75	9	10.25	11	5.5	11	-0.649698	-1.4747	0.54869
lung cancer	8	6.25	4.9208	0	2.75	5.5	10	14	7.25	14	0.195913	-1.70217	0.6151
metabolic syndrome	8	8.375	4.59619	0	6.25	9	12.25	13	6	13	-0.550727	-1.21358	0.574524
methicillin-resistant Staphylococcus aureus	8	8.375	5.50162	0	5.25	11	12.25	13	7	13	-0.672418	-1.49563	0.687703
mitochondrial disease	8	5.5	3.42261	0	3.25	7	8	9	4.75	9	-0.561189	-1.57123	0.427827
mononucleosis	8	3	3.4641	0	0	2	4.75	9	4.75	9	0.57735	-1.42708	0.433013
non-celiac gluten intolerance	8	5.125	4.01559	0	2.75	4	7.25	11	4.5	11	0.441411	-1.46543	0.501949
obsessive compulsive personality disorder	8	8.375	2.66927	4	6	9.5	10.25	11	4.25	7	-0.430706	-1.67268	0.333659
polycythemia vera	8	3.75	3.41216	0	0	4.5	6	9	6	9	0.0353975	-1.70288	0.42652
preeclampsia / eclampsia	8	3.875	3.68152	0	0	4	6.5	9	6.5	9	0.101692	-1.85792	0.46019
progressive muscular atrophy	8	3.125	3.64251	0	0.75	2	4.25	11	3.5	11	1.0919	-0.107685	0.455313
sepsis	8	3.375	4.37321	0	0	1	6.5	11	6.5	11	0.603748	-1.49359	0.546652
torticollis	8	4.875	5.27629	0	1.5	3	7	13	5.5	13	0.684273	-1.39703	0.659537
uterine polyp	8	6.25	3.41216	0	5.25	7	7.5	11	2.25	11	-0.469607	-0.967026	0.42652
ventricular tachycardia	8	9.125	4.734	0	7.75	8.5	12.5	15	4.75	15	-0.506451	-0.814488	0.591749
accidental fall	7	7.14286	3.89138	0	6.5	7	8.5	13	2	13	-0.382944	-0.636264	0.555912
ACL (anterior cruciate ligament) injury	7	6.42857	5.91205	0	0.5	8	11.5	13	11	13	-0.0934568	-2.1165	0.844579
alpha 1 antitrypsin deficiency	7	7.71429	4.11154	0	6	9	10.5	12	4.5	12	-0.700669	-0.979063	0.587363
aspiration pneumonia	7	8.28571	5.90803	0	4.5	10	12.5	14	8	14	-0.547044	-1.6884	0.844004
atrial tachycardia	7	5.28571	4.02965	0	3	4	7.5	12	4.5	12	0.306365	-1.37579	0.575665
avoidant personality disorder	7	9.28571	2.05866	6	8	10	10.5	12	2.5	6	-0.228563	-1.525	0.294095
binge eating disorder	7	7.28571	3.98808	0	6	8	9.5	12	3.5	12	-0.544946	-1.00662	0.569725
blepharitis	7	4.85714	4.52506	0	0.5	6	8	11	7.5	11	0.042667	-1.95201	0.646437
CNS lupus	7	3.85714	3.71612	0	1	2	7	9	6	9	0.196341	-1.98035	0.530874
complex confusional migraine	7	6.57143	4.27618	0	3.5	9	9.5	11	6	11	-0.415433	-1.76097	0.610883
congenital flat feet	7	6.57143	3.90969	0	5	6	9	12	4	12	-0.211625	-1.2343	0.558528
conversion disorder	7	7.42857	5.68205	0	2.5	9	12	14	9.5	14	-0.117286	-2.00015	0.811722
DCIS (Ductal carcinoma in situ)	7	4	4.86484	0	0	2	7	12	7	12	0.543464	-1.59569	0.694977
dermatomyositis	7	2.85714	3.38765	0	1	2	3	10	2	10	1.16311	-0.0307203	0.48395
diabetes insipidus	7	7.57143	4.35343	0	5.5	8	10.5	13	5	13	-0.415969	-1.25895	0.621919
diabetic retinopathy	7	6.57143	1.81265	4	6	6	7	10	1	6	0.54923	-0.587825	0.258951
dyshidrotic eczema	7	7.14286	5.39841	0	4	5	11.5	14	7.5	14	0.178012	-1.75973	0.771202
dyslexia	7	5.85714	3.84831	0	3	8	8.5	10	5.5	10	-0.358192	-1.7986	0.549759
eosinophilic esophagitis	7	4.42857	5.12696	0	1.5	2	6	14	4.5	14	0.862526	-1.05108	0.732423
H. pylori	7	7.57143	5.287	0	4.5	10	11	12	6.5	12	-0.640718	-1.64414	0.755286
inappropriate sinus tachycardia	7	6.42857	4.64963	0	3.5	8	9	12	5.5	12	-0.45524	-1.63283	0.664233
infection of uncertain origin	7	5.85714	6.33584	0	0	5	11	14	11	14	0.273114	-1.90557	0.90512
lichen planus	7	9	4.16333	2	7.5	9	11	15	3.5	13	-0.24943	-1.16462	0.594762
lupus nephritis	7	3.42857	4.31498	0	0.5	2	5	11	4.5	11	0.762495	-1.33413	0.616426
meralgia paresthetica	7	6.71429	5.37631	0	2	9	10	14	8	14	-0.0470521	-1.88884	0.768045
Morton's neuroma	7	3.71429	4.53557	0	0	1	7	11	7	11	0.434772	-1.75906	0.647939
nasal polyps	7	7	6.27163	0	0.5	11	12	13	11.5	13	-0.215429	-2.17819	0.895947
oral herpes	7	7.85714	2.91139	4	6.5	7	9	13	2.5	9	0.467843	-1.10119	0.415913
papillary thyroid carcinoma	7	9.14286	4.74091	0	7.5	11	12.5	13	5	13	-0.872522	-0.849029	0.677272
pelvic floor dyssynergia	7	8.14286	3.07834	3	7	8	9.5	13	2.5	10	-0.085152	-0.976461	0.439763
perimenopause	7	3.85714	4.67007	0	0.5	2	5.5	13	5	13	0.885181	-0.737977	0.667152
post-treatment Lyme disease syndrome	7	5.42857	4.89412	0	1.5	4	9.5	12	8	12	0.106843	-1.94421	0.69916
postherpetic neuralgia	7	5	4.32049	0	1.5	4	9	10	7.5	10	-0.010628	-2.0144	0.617213
reactive hypoglycemia	7	3.57143	4.31498	0	0	1	7	10	7	10	0.37907	-1.90422	0.616426
renal cell cancer	7	5.28571	5.93617	0	0	3	10	14	10	14	0.303644	-1.91944	0.848024
sarcoidosis	7	5.85714	2.73426	2	5	5	6.5	11	1.5	9	0.546811	-0.637811	0.390609
shoulder injury	7	5.28571	5.15475	0	2	4	8	13	6	13	0.541503	-1.63939	0.736393
vestibular migraine	7	2.14286	2.54484	0	0	1	4	6	4	6	0.436234	-1.79599	0.363548
vocal cord dysfunction	7	7.28571	5.15475	0	4.5	7	10.5	14	6	14	-0.0467429	-1.64494	0.736393
alopecia areata	6	6.16667	4.99667	0	2	8	8.75	12	6.75	12	-0.314555	-1.89381	0.832778
amlyoidosis	6	3.16667	2.48328	0	2	2.5	4.5	7	2.5	7	0.299904	-1.54718	0.41388
Baker's cyst	6	6	5.17687	0	1.5	7	8.75	13	7.25	13	-0.0648695	-1.81887	0.862812
Behcet's disease	6	6.83333	5.45588	2	2.5	5	10.5	15	8	13	0.444823	-1.81174	0.909314
broken leg (right)	6	9.83333	2.2286	8	8.25	9.5	10	14	1.75	6	0.895081	-0.807625	0.371434
central vertigo	6	4.5	3.83406	0	1.25	5	7.25	9	6	9	-0.141943	-1.93534	0.63901
cerebellar ataxia	6	2	3.16228	0	0	0.5	2.5	8	2.5	8	1.01193	-0.756667	0.527046
cholecystitis	6	6	4.85798	0	2.5	6	8.75	13	6.25	13	0.130835	-1.78328	0.809664
chronic idiopathic axonal polyneuropathy	6	5.33333	4.13118	0	2.25	6.5	7	11	4.75	11	-0.0982324	-1.73632	0.68853
chronic pelvic pain syndrome	6	10.5	3.01662	6	8.5	11.5	13	13	4.5	7	-0.364282	-1.86009	0.50277
Cushing's syndrome	6	10	3.79473	6	7	9.5	12.75	15	5.75	9	0.128102	-2.08372	0.632456
cutaneous T-cell lymphoma	6	3.33333	3.7238	0	1	2	4.5	10	3.5	10	0.769623	-1.12277	0.620633
cystic fibrosis	6	4.83333	4.95648	0	0.75	4.5	6.75	13	6	13	0.444089	-1.46047	0.82608
dependent personality disorder	6	7.16667	5.26941	0	4	7.5	9.5	15	5.5	15	0.0723963	-1.53662	0.878235
dysarthria	6	6.16667	4.79236	0	3.25	5.5	9.25	13	6	13	0.150753	-1.74701	0.798726
erythromelalgia	6	3	4.19524	0	0.25	1.5	3.5	11	3.25	11	1.01576	-0.699294	0.699206
ganglion cyst	6	8.66667	4.63321	1	6.75	9.5	11.5	14	4.75	13	-0.466595	-1.39376	0.772202
hepatitis B	6	3.66667	4.84424	0	0.25	1.5	5.75	12	5.5	12	0.723615	-1.37603	0.807373
hypoparathyroidism	6	6.33333	4.58984	0	4.25	5.5	9	13	4.75	13	0.131765	-1.57378	0.764974
idiopathic hypersomnia	6	4.83333	4.35507	0	1	5.5	7	11	6	11	0.0573931	-1.80368	0.725846
lichen sclerosus	6	4.16667	3.97073	0	1.5	3.5	5.5	11	4	11	0.584498	-1.25985	0.661788
longsightedness	6	4.83333	4.07022	0	1.25	5.5	8.25	9	7	9	-0.196638	-1.96999	0.67837
neurofibromatosis	6	3.83333	4.16733	0	0.5	3.5	5	11	4.5	11	0.581353	-1.29531	0.694556
neuromyelitis optica	6	6.33333	3.6697	0	4.75	8	9	9	4.25	9	-0.706737	-1.35453	0.611616
nonspecific interstitial pneumonitis	6	4.16667	4.02078	0	0.5	4	7.5	9	7	9	0.0527044	-2.10863	0.67013
pleural effusion	6	5	5.2915	0	1.25	3.5	7.25	14	6	14	0.607443	-1.3835	0.881917
schizoid personality disorder	6	8.33333	4.27395	1	6.75	9.5	10.75	13	4	12	-0.601068	-1.27453	0.712325
sinus bradycardia	6	8	5.09902	0	5.5	8.5	11.5	14	6	14	-0.316803	-1.58333	0.849837
spondyloarthropathy	6	8.5	4.50555	0	8.25	9.5	10.75	13	2.5	13	-0.918407	-0.705042	0.750925
subarachnoid hemorrhage	6	2	2.75681	0	0	0.5	4	6	4	6	0.525016	-1.8862	0.459468
tennis elbow (lateral epicondylitis)	6	3.5	1.87083	2	2.25	3	3.75	7	1.5	5	0.916324	-0.818027	0.311805
testicular cancer	6	3.83333	3.25064	0	1.5	4	5	9	3.5	9	0.298143	-1.51155	0.541773
trichotillomania	6	7.33333	4.88535	0	5.25	7	10.25	14	5	14	-0.0908478	-1.5133	0.814225
tricuspid valve regurgitation	6	7.33333	5.71548	0	3.25	7.5	11	15	7.75	15	0.00575277	-1.80824	0.952579
uterine cancer	6	6.66667	4.88535	0	2.75	9	10	11	7.25	11	-0.458051	-1.944	0.814225
vulvodynia	6	6	5.54977	0	1	6	10.25	13	9.25	13	0.0351015	-2.00735	0.924962
Achilles tendonosis	5	6.4	3.78153	0	7	7	8	10	1	10	-0.780236	-1.18818	0.756307
adjustment disorder	5	8.8	4.91935	3	4	11	13	13	9	10	-0.246757	-2.21172	0.98387
anal fistula	5	7.2	4.49444	1	5	7	11	12	6	11	-0.18399	-1.90186	0.898888
androgen deficiency	5	6	6.2849	0	0	5	12	13	12	13	0.101509	-2.19372	1.25698
aortic aneurysm	5	5	3.53553	2	3	4	5	11	2	9	0.814587	-1.21568	0.707107
aortic valve disorder	5	3.4	4.82701	1	1	1	2	12	1	11	1.05245	-0.946746	0.965401
atherosclerosis	5	8	2	5	7	9	9	10	2	5	-0.45	-1.75	0.4
atypical depressive disorder	5	5.2	3.76829	1	3	5	6	11	3	10	0.41443	-1.54527	0.753658
autoimmune hemolytic anemia	5	7.8	4.96991	0	7	8	11	13	4	13	-0.491509	-1.51237	0.993982
benign breast tumor	5	6.8	3.49285	1	6	9	9	9	3	8	-0.76822	-1.38439	0.69857
bladder cancer	5	3.8	4.49444	0	0	2	7	10	7	10	0.342601	-2.01479	0.898888
body dysmorphic disorder	5	6.8	3.42053	2	5	8	8	11	3	9	-0.194302	-1.7484	0.684105
broken foot	5	7.6	4.219	1	6	9	11	11	5	10	-0.559906	-1.62698	0.843801
broken hip (right)	5	8.6	1.81659	7	7	8	10	11	3	4	0.272238	-2.07702	0.363318
cervical facet syndrome	5	8	4.94975	0	7	9	12	12	5	12	-0.633304	-1.46397	0.989949
cervical spondylotic myelopathy	5	6.6	4.97996	0	6	6	7	14	1	14	0.190052	-1.40777	0.995992
dermatographism	5	4.6	4.87852	0	2	2	7	12	5	12	0.493606	-1.73915	0.975705
diastolic dysfunction	5	8.6	4.5607	1	8	10	12	12	4	11	-0.754439	-1.33235	0.91214
diffuse idiopathic skeletal hyperostosis	5	7.6	5.85662	0	5	6	13	14	8	14	-0.0408598	-1.99421	1.17132
dysphasia	5	4.2	5.76194	0	0	0	10	11	10	11	0.30035	-2.23732	1.15239
erosive gastritis	5	4.6	5.72713	0	0	2	8	13	8	13	0.44691	-1.87464	1.14543
esophageal achalasia	5	8	4.74342	0	8	9	11	12	3	12	-0.787056	-1.2483	0.948683
essential thrombocythemia	5	4	3.39116	0	2	4	5	9	3	9	0.276934	-1.64197	0.678233
foot stress fracture	5	6.6	6.10737	0	1	7	11	14	10	14	0.0240205	-2.10092	1.22147
gingivitis	5	5.8	5.11859	0	2	6	8	13	6	13	0.199721	-1.81971	1.02372
growth hormone deficiency	5	7.4	4.72229	0	7	8	9	13	2	13	-0.428006	-1.39578	0.944458
Guillain-BarrÃ© syndrome	5	4.4	4.03733	0	2	3	7	10	5	10	0.277898	-1.9153	0.807465
hereditary chronic pancreatitis	5	5	5.43139	0	0	5	7	13	7	13	0.337024	-1.76771	1.08628
IgA nephropathy	5	3.4	4.97996	0	0	2	3	12	3	12	0.898181	-1.13306	0.995992
kidney cyst	5	6.8	5.89067	0	1	9	12	12	11	12	-0.212988	-2.2101	1.17813
labile hypertension	5	8.4	4.97996	1	8	9	9	15	1	14	-0.190052	-1.40777	0.995992
leukopenia	5	6.6	4.72229	0	5	7	8	13	3	13	-0.0505949	-1.55794	0.944458
liver enlargement	5	5.2	5.54076	0	1	5	6	14	5	14	0.549414	-1.50615	1.10815
long qt syndrome	5	7	3.67423	4	5	5	8	13	3	9	0.701582	-1.45267	0.734847
mast cell activation syndrome	5	1	2.23607	0	0	0	0	5	0	5	1.07331	-0.92	0.447214
meningioma	5	8.4	4.5607	1	7	11	11	12	4	11	-0.687647	-1.49212	0.91214
miscarriage	5	4.6	4.50555	0	1	4	7	11	6	11	0.288117	-1.87076	0.90111
neurogenic bowel disorder	5	6	4.24264	0	4	6	10	10	6	10	-0.251416	-1.87407	0.848528
ocular migraine	5	6.8	1.64317	4	7	7	8	8	1	4	-0.833079	-1.19984	0.328634
osteomyelitis	5	6	4.52769	0	4	5	10	11	6	11	-0.0775714	-1.95586	0.905539
patellofemoral pain syndrome	5	8	5.19615	1	4	11	11	13	7	12	-0.325027	-2.05514	1.03923
patent foramen ovale	5	5	3.937	0	4	5	5	11	1	11	0.294968	-1.4	0.787401
pineal gland cyst	5	2.6	4.15933	0	1	1	1	10	0	10	1.0433	-0.952477	0.831865
pituitary deficiency	5	4.6	3.1305	0	3	6	6	8	3	8	-0.369245	-1.75965	0.626099
polycystic liver disease	5	7.6	3.97492	1	7	9	10	11	3	10	-0.7383	-1.34301	0.794984
pre-glaucoma	5	4.4	3.28634	0	3	5	5	9	2	9	0.0554485	-1.58255	0.657267
pyelonephritis	5	4.6	5.31977	0	0	5	5	13	5	13	0.528942	-1.53307	1.06395
REM sleep behavior disorder	5	7.8	5.06952	0	6	9	11	13	5	13	-0.468628	-1.62221	1.0139
sensory processing disorder	5	5.6	2.40832	3	4	5	7	9	3	6	0.288655	-1.87125	0.481664
shoulder subluxation	5	6.4	4.82701	0	3	8	9	12	6	12	-0.185224	-1.95115	0.965401
sleep walking (somnambulism)	5	9.8	4.76445	2	10	11	11	15	1	13	-0.611134	-1.27793	0.95289
small cell carcinoma (small cell lung cancer)	5	3.8	4.81664	0	0	1	8	10	8	10	0.323448	-2.15751	0.963328
speech disorder	5	2.6	3.78153	0	0	1	3	9	3	9	0.824618	-1.26329	0.756307
spina bifida	5	7.2	1.48324	5	7	7	8	9	1	4	-0.264777	-1.58116	0.296648
spinocerebellar ataxia	5	2.6	3.43511	0	0	1	4	8	4	8	0.596827	-1.63244	0.687023
strabismus amblyopia	5	6.6	4.9295	0	3	8	11	11	8	11	-0.268877	-2.04523	0.985901
surgical menopause	5	8	4.30116	2	7	8	9	14	2	12	0	-1.48415	0.860233
tenosynovitis	5	5.4	3.04959	3	3	4	7	10	4	7	0.500966	-1.78715	0.609918
Tourette syndrome	5	3.8	2.94958	1	2	2	7	7	5	6	0.248779	-2.22797	0.589915
ulnar tunnel syndrome	5	9.4	4.9295	3	6	10	13	15	7	12	-0.131834	-1.99646	0.985901
uveitis	5	5.6	4.72229	0	2	7	7	12	5	12	0.0861481	-1.85909	0.944458
achilles tendon rupture	4	4	3.16228	0	2.25	4.5	6.25	7	4	7	-0.237171	-2.115	0.790569
acoustic neuroma	4	4.5	4.20317	0	2.25	4	6.25	10	4	10	0.242404	-1.93447	1.05079
acute pneumothorax	4	9.75	2.5	6	9.75	11	11	11	1.25	5	-0.75	-1.6875	0.625
adenosquamous carcinoma (non-small cell lung cancer)	4	6	3.82971	3	3	5	8	11	5	8	0.320461	-2.08419	0.957427
amplified pain syndrome	4	8	5.47723	0	6.75	10	11.25	12	4.5	12	-0.63901	-1.76833	1.36931
anemia of chronic disease	4	7.25	3.59398	4	4.75	6.5	9	12	4.25	8	0.333219	-2.03114	0.898494
atrial septal defect	4	6.25	3.20156	4	4.75	5	6.5	11	1.75	7	0.699925	-1.71605	0.800391
babesiosis	4	3.5	5.06623	0	0.75	1.5	4.25	11	3.5	11	0.692131	-1.72558	1.26656
basilar migraine	4	6.5	4.65475	0	5.25	7.5	8.75	11	3.5	11	-0.446195	-1.82827	1.16369
benign brain tumor	4	9.25	0.957427	8	8.75	9.5	10	10	1.25	2	-0.320461	-2.08419	0.239357
benign ovarian tumor	4	6.25	5.18813	0	3	7	10.25	11	7.25	11	-0.17119	-2.22074	1.29703
bile duct obstruction	4	8	3.91578	3	6	8.5	10.5	12	4.5	9	-0.224843	-2.04513	0.978945
bone metastases	4	2.25	2.87228	0	0	1.5	3.75	6	3.75	6	0.320461	-2.08419	0.71807
bulimia nervosa	4	4.5	5.91608	0	0.75	2.5	6.25	13	5.5	13	0.579534	-1.82036	1.47902
burning mouth syndrome	4	3.5	5.19615	0	0	1.5	5	11	5	11	0.598734	-1.81199	1.29904
cardiac arrest	4	8.5	6.02771	0	6.75	10	11.75	14	5	14	-0.493135	-1.83073	1.50693
central pain syndrome	4	7.25	5.5	0	4.5	8.5	11.25	12	6.75	12	-0.335274	-2.05141	1.375
cerebral palsy	4	10.25	3.30404	6	9	10.5	11.75	14	2.75	8	-0.163748	-1.90008	0.826009
cerebral small vessel disease	4	10.5	3.10913	6	9.75	11.5	12.25	13	2.5	7	-0.598904	-1.78471	0.777282
chickenpox	4	3.5	4.04145	0	0	3.5	7	7	7	7	0	-2.4375	1.01036
chronic cerebrospinal venous insufficiency	4	3.5	4.12311	0	0	3	6.5	8	6.5	8	0.0749007	-2.35186	1.03078
chronic myeloid leukemia	4	3.75	3.77492	0	2.25	3	4.5	9	2.25	9	0.423502	-1.82046	0.943729
chronic obstructive bronchitis	4	6	5.47723	0	3	5.5	8.5	13	5.5	13	0.182574	-1.96833	1.36931
circadian rhythm sleep disorder	4	8.25	6.07591	1	4.75	8.5	12	15	7.25	14	-0.0714716	-2.09718	1.51898
cough variant asthma	4	6.5	3.41565	2	5	7	8.5	10	3.5	8	-0.282314	-1.96179	0.853913
CREST syndrome	4	8	3.3665	3	7.5	9.5	10	10	2.5	7	-0.707664	-1.71929	0.841625
cryptogenic organizing pneumonia	4	6.5	1.29099	5	5.75	6.5	7.25	8	1.5	3	0	-2.0775	0.322749
delayed sleep phase syndrome	4	5.75	3.30404	1	4.75	7	8	8	3.25	7	-0.584815	-1.82455	0.826009
Diabetes Mellitus	4	2.5	3.31662	0	0	1.5	4	7	4	7	0.411152	-1.99122	0.829156
esophageal cancer	4	4.5	3.87298	1	2.5	3.5	5.5	10	3	9	0.516398	-1.81083	0.968246
essential myoclonus	4	6	4.24264	1	3.25	6.5	9.25	10	6	9	-0.137493	-2.24537	1.06066
follicular lymphoma	4	2.75	4.85627	0	0	0.5	3.25	10	3.25	10	0.729359	-1.70248	1.21407
Fuchs' dystrophy	4	5.25	3.86221	0	3.75	6	7.5	9	3.75	9	-0.375903	-1.91371	0.965553
functional dyspepsia	4	7.5	5.25991	0	6	9	10.5	12	4.5	12	-0.541147	-1.81988	1.31498
gestational diabetes mellitus	4	8.75	4.03113	4	6.25	9	11.5	13	5.25	9	-0.0930261	-2.17602	1.00778
Gilbert's syndrome	4	4.5	4.79583	0	1.5	3.5	6.5	11	5	11	0.380765	-1.94412	1.19896
hairy cell leukemia	4	5.5	4.79583	0	2.25	6	9.25	10	7	10	-0.10879	-2.28438	1.19896
hereditary spastic paraplegia	4	2.25	2.87228	0	0	1.5	3.75	6	3.75	6	0.320461	-2.08419	0.71807
hip dysplasia	4	7.75	0.957427	7	7	7.5	8.25	9	1.25	2	0.320461	-2.08419	0.239357
hypercalcemia	4	9.75	2.06155	7	9.25	10	10.5	12	1.25	5	-0.267503	-1.85359	0.515388
hypomania	4	9	2.58199	6	7.5	9	10.5	12	3	6	0	-2.0775	0.645497
idiopathic pulmonary arterial hypertension	4	5.75	4.272	0	3.75	7	9	9	5.25	9	-0.390805	-2.01176	1.068
indeterminate colitis	4	7.5	2.08167	5	6.5	7.5	8.5	10	2	5	0	-1.95821	0.520416
kneecap (patellar) dislocation	4	6.25	3.59398	1	5.5	7.5	8.25	9	2.75	8	-0.636145	-1.76142	0.898494
math learning disability	4	8.5	4.20317	3	6.75	9	10.75	13	4	10	-0.242404	-1.93447	1.05079
mycobacterium avium complex	4	5.5	6.55744	0	0	4.5	10	13	10	13	0.117034	-2.30446	1.63936
myelodysplastic syndrome	4	5.5	5.8023	0	0.75	5.5	10.25	11	9.5	11	0	-2.41544	1.45057
myocardial ischemia	4	7.25	5.7373	0	5.25	7.5	9.5	14	4.25	14	-0.0968015	-1.88347	1.43433
myositis	4	9.75	6.07591	4	4.75	10	15	15	10.25	11	-0.00877722	-2.42738	1.51898
narcotic bowel syndrome	4	6.25	2.98608	3	4.5	6	7.75	10	3.25	7	0.158446	-2.01871	0.74652
Nutcracker syndrome	4	6.25	4.272	0	5.25	8	9	9	3.75	9	-0.648135	-1.76857	1.068
pancreatic cancer	4	0.25	0.5	0	0	0	0.25	1	0.25	1	0.75	-1.6875	0.125
parotid gland tumor	4	4	3.91578	0	1.5	3.5	6	9	4.5	9	0.224843	-2.04513	0.978945
pelvic inflammatory disease	4	9.75	4.71699	3	8.25	11.5	13	13	4.75	10	-0.569004	-1.839	1.17925
personality disorder	4	5.75	3.40343	1	4.75	6.5	7.5	9	2.75	8	-0.449451	-1.83904	0.850857
post polio syndrome	4	3.5	3	0	1.5	4	6	6	4.5	6	-0.138889	-2.28009	0.75
postmenopause	4	3.25	2.21736	0	3	4	4.25	5	1.25	5	-0.644951	-1.74266	0.554339
Prinzmetal angina	4	7	6.78233	0	2.25	6.5	11.25	15	9	15	0.105774	-2.19258	1.69558
Pulmonary Fibrosis - Autoimmune	4	9	5.35413	2	7.25	9.5	11.25	15	4	13	-0.205232	-1.875	1.33853
rectocele	4	9.75	4.272	4	7.75	11	13	13	5.25	9	-0.390805	-2.01176	1.068
repetitive stress injury	4	5.5	5.32291	0	1.5	5.5	9.5	11	8	11	0	-2.3366	1.33073
Reynolds syndrome	4	2	3.3665	0	0	0.5	2.5	7	2.5	7	0.707664	-1.71929	0.841625
Schmorl's nodes	4	5.5	4.04145	0	3.75	6.5	8.25	9	4.5	9	-0.409027	-1.9652	1.01036
silent migraine	4	6	4.76095	3	3	4	7	13	4	10	0.667192	-1.75238	1.19024
skull fracture	4	5.25	3.86221	0	3.75	6	7.5	9	3.75	9	-0.375903	-1.91371	0.965553
sphincter of Oddi dysfunction	4	6.5	5.91608	0	2.25	7	11.25	12	9	12	-0.0724418	-2.33464	1.47902
stiff person syndrome	4	2.5	5	0	0	0	2.5	10	2.5	10	0.75	-1.6875	1.25
superficial thrombophlebitis	4	10.25	3.0957	6	9	11	12.25	13	3.25	7	-0.426609	-1.93068	0.773924
Systemic Mast Cell Disorder (SMCD)	4	3.25	3.94757	0	0	2.5	5.75	8	5.75	8	0.178306	-2.23656	0.986893
temporomandibular joint disc dislocation	4	2	1.41421	1	1	1.5	2.5	4	1.5	3	0.53033	-1.875	0.353553
tendonosis	4	6	0.816497	5	5.75	6	6.25	7	0.5	2	0	-1.875	0.204124
tethered cord syndrome	4	8.5	4.50925	3	6.75	8.5	10.25	14	3.5	11	0	-1.89329	1.12731
unspecified dissociative disorder	4	3.5	2.64575	0	2.25	4	5.25	6	3	6	-0.32397	-2.00893	0.661438
varicose veins of legs	4	7.5	5.25991	0	6	9	10.5	12	4.5	12	-0.541147	-1.81988	1.31498
viral meningitis	4	8.75	2.06155	7	7	8.5	10.25	11	3.25	4	0.0749007	-2.35186	0.515388
abdominal migraine	3	7	6.245	0	4.5	9	10.5	12	6	12	-0.28741	-2.33333	2.08167
acromegaly syndrome	3	3.33333	5.7735	0	0	0	5	10	5	10	0.3849	-2.33333	1.9245
acute lymphocytic leukemia	3	10	6.245	3	7.5	12	13.5	15	6	12	-0.28741	-2.33333	2.08167
acute respiratory distress syndrome	3	8.33333	4.16333	5	6	7	10	13	4	8	0.28741	-2.33333	1.38778
allergic fungal sinusitis	3	8.33333	7.23418	0	6	12	12.5	13	6.5	13	-0.376643	-2.33333	2.41139
atypical facial pain	3	6	7.2111	0	2	4	9	14	7	14	0.256015	-2.33333	2.4037
autoimmune vasculitis	3	3	3.60555	0	1	2	4.5	7	3.5	7	0.256015	-2.33333	1.20185
bilateral vestibualar hypofunction	3	1	1.73205	0	0	0	1.5	3	1.5	3	0.3849	-2.33333	0.57735
bile acid malabsorption syndrome	3	2.33333	4.04145	0	0	0	3.5	7	3.5	7	0.3849	-2.33333	1.34715
brachial plexus injury	3	3	5.19615	0	0	0	4.5	9	4.5	9	0.3849	-2.33333	1.73205
broken arm (left)	3	5	4	1	3	5	7	9	4	8	0	-2.33333	1.33333
broken clavicle	3	3.66667	3.51188	0	2	4	5.5	7	3.5	7	-0.0940607	-2.33333	1.17063
broken knee	3	8.33333	2.08167	6	7.5	9	9.5	10	2	4	-0.28741	-2.33333	0.693889
broken leg (left)	3	9	1.73205	8	8	8	9.5	11	1.5	3	0.3849	-2.33333	0.57735
broken neck	3	5.66667	1.1547	5	5	5	6	7	1	2	0.3849	-2.33333	0.3849
broken pelvis	3	4.66667	4.6188	2	2	2	6	10	4	8	0.3849	-2.33333	1.5396
broken ribs	3	8	5.56776	3	5	7	10.5	14	5.5	11	0.173812	-2.33333	1.85592
broken thumb	3	2.66667	3.05505	0	1	2	4	6	3	6	0.207827	-2.33333	1.01835
cataplexy	3	2.33333	4.04145	0	0	0	3.5	7	3.5	7	0.3849	-2.33333	1.34715
cerebellar stroke	3	2	2.64575	0	0.5	1	3	5	2.5	5	0.32397	-2.33333	0.881917
cerebral arteriovascular malformation	3	9	2.64575	6	8	10	10.5	11	2.5	5	-0.32397	-2.33333	0.881917
chronic respiratory failure	3	3	3.60555	0	1	2	4.5	7	3.5	7	0.256015	-2.33333	1.20185
congenital spinal stenosis	3	4.33333	4.04145	0	2.5	5	6.5	8	4	8	-0.160469	-2.33333	1.34715
cyclothymia	3	6.33333	2.08167	4	5.5	7	7.5	8	2	4	-0.28741	-2.33333	0.693889
cystocele	3	8.33333	7.23418	0	6	12	12.5	13	6.5	13	-0.376643	-2.33333	2.41139
cytomegalovirus	3	1.66667	2.88675	0	0	0	2.5	5	2.5	5	0.3849	-2.33333	0.96225
depersonalization disorder	3	6.33333	1.52753	5	5.5	6	7	8	1.5	3	0.207827	-2.33333	0.509175
encephalitis	3	8	3.60555	4	6.5	9	10	11	3.5	7	-0.256015	-2.33333	1.20185
endometrial hyperplasia	3	4.33333	3.78594	0	3	6	6.5	7	3.5	7	-0.35491	-2.33333	1.26198
episcleritis	3	1.33333	1.1547	0	1	2	2	2	1	2	-0.3849	-2.33333	0.3849
erosive osteoarthritis	3	1.33333	2.3094	0	0	0	2	4	2	4	0.3849	-2.33333	0.7698
exotropia	3	4	6.9282	0	0	0	6	12	6	12	0.3849	-2.33333	2.3094
facial fractures	3	8.66667	3.51188	5	7	9	10.5	12	3.5	7	-0.0940607	-2.33333	1.17063
familial hypercholesterolemia	3	4.33333	7.50555	0	0	0	6.5	13	6.5	13	0.3849	-2.33333	2.50185
follicular thyroid cancer	3	7	5.56776	2	4	6	9.5	13	5.5	11	0.173812	-2.33333	1.85592
fractured tailbone	3	3.33333	3.21455	1	1.5	2	4.5	7	3	6	0.343421	-2.33333	1.07152
fractured tibial plateau	3	6.66667	5.85947	0	4.5	9	10	11	5.5	11	-0.335069	-2.33333	1.95316
fructose malabsorption	3	6.33333	5.7735	3	3	3	8	13	5	10	0.3849	-2.33333	1.9245
functional neurologic symptom disorder	3	2.33333	4.04145	0	0	0	3.5	7	3.5	7	0.3849	-2.33333	1.34715
gastrointestinal neuroendocrine tumor	3	2.66667	3.05505	0	1	2	4	6	3	6	0.207827	-2.33333	1.01835
glioblastoma	3	4.66667	4.50925	0	2.5	5	7	9	4.5	9	-0.0735182	-2.33333	1.50308
granuloma annulare	3	8	2.64575	5	7	9	9.5	10	2.5	5	-0.32397	-2.33333	0.881917
heart failure	3	4.33333	4.93288	1	1.5	2	6	10	4.5	9	0.367181	-2.33333	1.64429
hemophilia A	3	1	1.73205	0	0	0	1.5	3	1.5	3	0.3849	-2.33333	0.57735
hepatitis A	3	1.66667	1.52753	0	1	2	2.5	3	1.5	3	-0.207827	-2.33333	0.509175
hydrocephalus	3	7.33333	6.35085	0	5.5	11	11	11	5.5	11	-0.3849	-2.33333	2.11695
hypertrophic obstructive cardiomyopathy	3	9.33333	1.52753	8	8.5	9	10	11	1.5	3	0.207827	-2.33333	0.509175
IgA deficiency	3	6	3.60555	3	4	5	7.5	10	3.5	7	0.256015	-2.33333	1.20185
IgM deficiency	3	4	1	3	3.5	4	4.5	5	1	2	0	-2.33333	0.333333
keloid scar	3	12	1	11	11.5	12	12.5	13	1	2	0	-2.33333	0.333333
kidney transplant rejection	3	6.33333	3.51188	3	4.5	6	8	10	3.5	7	0.0940607	-2.33333	1.17063
kyphoscoliosis	3	1	1	0	0.5	1	1.5	2	1	2	0	-2.33333	0.333333
labyrinthitis	3	3	3.60555	0	1	2	4.5	7	3.5	7	0.256015	-2.33333	1.20185
large cell carcinoma (non-small cell lung cancer)	3	8.66667	2.08167	7	7.5	8	9.5	11	2	4	0.28741	-2.33333	0.693889
lazy eye (amblyopia)	3	4.66667	5.03322	0	2	4	7	10	5	10	0.130129	-2.33333	1.67774
liver cancer	3	6.33333	2.51661	4	5	6	7.5	9	2.5	5	0.130129	-2.33333	0.83887
lung metastasis	3	5.33333	5.03322	0	3	6	8	10	5	10	-0.130129	-2.33333	1.67774
macular edema	3	5.33333	2.08167	3	4.5	6	6.5	7	2	4	-0.28741	-2.33333	0.693889
Marfan syndrome	3	3.66667	6.35085	0	0	0	5.5	11	5.5	11	0.3849	-2.33333	2.11695
medullary sponge kidney	3	9	1.73205	7	8.5	10	10	10	1.5	3	-0.3849	-2.33333	0.57735
mitochondrial myopathy	3	3.33333	4.04145	1	1	1	4.5	8	3.5	7	0.3849	-2.33333	1.34715
mitral valve disorder	3	9	4	5	7	9	11	13	4	8	0	-2.33333	1.33333
mycoplasma infection	3	3.66667	5.50757	0	0.5	1	5.5	10	5	10	0.370674	-2.33333	1.83586
myelopathy	3	8.66667	2.88675	7	7	7	9.5	12	2.5	5	0.3849	-2.33333	0.96225
neurally mediated hypotension	3	4	1.73205	2	3.5	5	5	5	1.5	3	-0.3849	-2.33333	0.57735
nightmare disorder	3	6.33333	5.1316	2	3.5	5	8.5	12	5	10	0.242287	-2.33333	1.71053
non obstructive hypertrophic cardiomyopathy	3	2.66667	4.6188	0	0	0	4	8	4	8	0.3849	-2.33333	1.5396
non-progressive mild cognitive impairment	3	6	5.56776	0	3.5	7	9	11	5.5	11	-0.173812	-2.33333	1.85592
nonverbal learning disability	3	4.66667	5.68624	0	1.5	3	7	11	5.5	11	0.267924	-2.33333	1.89541
ophthalmic rosacea	3	7.66667	4.04145	3	6.5	10	10	10	3.5	7	-0.3849	-2.33333	1.34715
oral allergy syndrome	3	7.66667	3.51188	4	6	8	9.5	11	3.5	7	-0.0940607	-2.33333	1.17063
other specified dissociative disorder	3	6	3.60555	3	4	5	7.5	10	3.5	7	0.256015	-2.33333	1.20185
otosclerosis	3	6.66667	5.7735	0	5	10	10	10	5	10	-0.3849	-2.33333	1.9245
overeating disorder	3	4.66667	5.03322	0	2	4	7	10	5	10	0.130129	-2.33333	1.67774
panhypopituitarism	3	9.33333	3.21455	7	7.5	8	10.5	13	3	6	0.343421	-2.33333	1.07152
papilledema	3	10	3	7	8.5	10	11.5	13	3	6	0	-2.33333	1
paranoid personality disorder	3	7	6.55744	0	4	8	10.5	13	6.5	13	-0.148952	-2.33333	2.18581
paranoid schizophrenia	3	2	3.4641	0	0	0	3	6	3	6	0.3849	-2.33333	1.1547
perforated eardrum	3	6	2.64575	3	5	7	7.5	8	2.5	5	-0.32397	-2.33333	0.881917
perineal laceration during childbirth	3	11	3.4641	7	10	13	13	13	3	6	-0.3849	-2.33333	1.1547
peripheral arterial disease	3	4.33333	1.52753	3	3.5	4	5	6	1.5	3	0.207827	-2.33333	0.509175
polyarticular onset juvenile arthritis	3	8.33333	7.37111	0	5.5	11	12.5	14	7	14	-0.314424	-2.33333	2.45704
polymyositis	3	2	2	0	1	2	3	4	2	4	0	-2.33333	0.666667
premature menopause	3	7	3.60555	4	5	6	8.5	11	3.5	7	0.256015	-2.33333	1.20185
progressive bulbar palsy	3	8.66667	3.51188	5	7	9	10.5	12	3.5	7	-0.0940607	-2.33333	1.17063
prolactinoma	3	8.66667	2.51661	6	7.5	9	10	11	2.5	5	-0.130129	-2.33333	0.83887
reactive airways dysfunction syndrome	3	8	1	7	7.5	8	8.5	9	1	2	0	-2.33333	0.333333
reactive arthritis	3	6.33333	7.76745	0	2	4	9.5	15	7.5	15	0.273291	-2.33333	2.58915
retina detachment	3	8.66667	4.16333	4	7	10	11	12	4	8	-0.28741	-2.33333	1.38778
rheumatoid lung disease	3	5.33333	1.52753	4	4.5	5	6	7	1.5	3	0.207827	-2.33333	0.509175
Scheuermannâ€™s kyphosis	3	8	1.73205	6	7.5	9	9	9	1.5	3	-0.3849	-2.33333	0.57735
schizotypal personality disorder	3	9.33333	8.14453	0	6.5	13	14	15	7.5	15	-0.358953	-2.33333	2.71484
sebaceous cyst	3	11	2.64575	8	10	12	12.5	13	2.5	5	-0.32397	-2.33333	0.881917
separation anxiety disorder	3	5.33333	2.51661	3	4	5	6.5	8	2.5	5	0.130129	-2.33333	0.83887
serotonin deficiency syndrome	3	7.66667	2.08167	6	6.5	7	8.5	10	2	4	0.28741	-2.33333	0.693889
sinus node dysfunction	3	7.33333	6.50641	1	4	7	10.5	14	6.5	13	0.0510971	-2.33333	2.1688
smoldering myeloma	3	3	5.19615	0	0	0	4.5	9	4.5	9	0.3849	-2.33333	1.73205
somatization disorder	3	7.33333	6.65833	0	4.5	9	11	13	6.5	13	-0.234629	-2.33333	2.21944
specific antibody deficiency	3	8.66667	1.1547	8	8	8	9	10	1	2	0.3849	-2.33333	0.3849
spinal hemangioma	3	12.6667	1.52753	11	12	13	13.5	14	1.5	3	-0.207827	-2.33333	0.509175
splenomegaly	3	7.66667	2.08167	6	6.5	7	8.5	10	2	4	0.28741	-2.33333	0.693889
squamous cell throat cancer	3	3.33333	2.51661	1	2	3	4.5	6	2.5	5	0.130129	-2.33333	0.83887
statin-induced myopathy	3	5.66667	3.05505	3	4	5	7	9	3	6	0.207827	-2.33333	1.01835
subacute combined degeneration of spinal cord	3	8.33333	6.1101	3	5	7	11	15	6	12	0.207827	-2.33333	2.0367
tardive dyskinesia	3	7.33333	3.51188	4	5.5	7	9	11	3.5	7	0.0940607	-2.33333	1.17063
Tarlov cyst	3	4	6.9282	0	0	0	6	12	6	12	0.3849	-2.33333	2.3094
third degree burns	3	7	3.4641	3	6	9	9	9	3	6	-0.3849	-2.33333	1.1547
tic disorder	3	4.66667	4.72582	1	2	3	6.5	10	4.5	9	0.308808	-2.33333	1.57527
tinea corporis	3	9.33333	5.50757	3	7.5	12	12.5	13	5	10	-0.370674	-2.33333	1.83586
toxoplasmosis	3	7.66667	4.04145	4	5.5	7	9.5	12	4	8	0.160469	-2.33333	1.34715
triple X syndrome	3	5	2.64575	3	3.5	4	6	8	2.5	5	0.32397	-2.33333	0.881917
ventral hernia	3	9.33333	3.05505	6	8	10	11	12	3	6	-0.207827	-2.33333	1.01835
vitreous detachment	3	0.333333	0.57735	0	0	0	0.5	1	0.5	1	0.3849	-2.33333	0.19245
vocal cord paralysis	3	9.66667	4.16333	5	8	11	12	13	4	8	-0.28741	-2.33333	1.38778
von Willebrand disease	3	3	5.19615	0	0	0	4.5	9	4.5	9	0.3849	-2.33333	1.73205
acute myeloid leukemia	2	6	8.48528	0	3	6	9	12	6	12	0	-2.75	4.24264
adenoiditis	2	5.5	7.77817	0	2.75	5.5	8.25	11	5.5	11	0	-2.75	3.88909
adrenal exhaustion	2	8.5	0.707107	8	8.25	8.5	8.75	9	0.5	1	0	-2.75	0.353553
Alzheimer's disease	2	3	1.41421	2	2.5	3	3.5	4	1	2	0	-2.75	0.707107
aortic valve regurgitation	2	5.5	6.36396	1	3.25	5.5	7.75	10	4.5	9	0	-2.75	3.18198
appendix cancer	2	3	4.24264	0	1.5	3	4.5	6	3	6	0	-2.75	2.12132
arachnoid cyst	2	6	4.24264	3	4.5	6	7.5	9	3	6	0	-2.75	2.12132
arachnoiditis	2	11.5	3.53553	9	10.25	11.5	12.75	14	2.5	5	0	-2.75	1.76777
athlete's foot	2	0	0	0	0	0	0	0	0	0			0
atypical hyperplasia of breast	2	5	2.82843	3	4	5	6	7	2	4	0	-2.75	1.41421
auditory processing disorder	2	7	2.82843	5	6	7	8	9	2	4	0	-2.75	1.41421
autoimmune autonomic ganglionopathy	2	8.5	9.19239	2	5.25	8.5	11.75	15	6.5	13	0	-2.75	4.59619
autoimmune inner ear disease	2	3	4.24264	0	1.5	3	4.5	6	3	6	0	-2.75	2.12132
autoimmune pancreatitis	2	5.5	4.94975	2	3.75	5.5	7.25	9	3.5	7	0	-2.75	2.47487
autoimmune urticaria	2	3.5	0.707107	3	3.25	3.5	3.75	4	0.5	1	0	-2.75	0.353553
bacterial conjunctivitis	2	10	2.82843	8	9	10	11	12	2	4	0	-2.75	1.41421
bacterial meningitis	2	2	2.82843	0	1	2	3	4	2	4	0	-2.75	1.41421
bacterial vaginosis	2	2	2.82843	0	1	2	3	4	2	4	0	-2.75	1.41421
Bartholin's cyst	2	1.5	2.12132	0	0.75	1.5	2.25	3	1.5	3	0	-2.75	1.06066
Bartonella infection	2	1.5	0.707107	1	1.25	1.5	1.75	2	0.5	1	0	-2.75	0.353553
battered person syndrome	2	5.5	3.53553	3	4.25	5.5	6.75	8	2.5	5	0	-2.75	1.76777
benign adrenal tumor	2	9	4.24264	6	7.5	9	10.5	12	3	6	0	-2.75	2.12132
bilateral club foot	2	6.5	0.707107	6	6.25	6.5	6.75	7	0.5	1	0	-2.75	0.353553
brachial neuritis	2	8	9.89949	1	4.5	8	11.5	15	7	14	0	-2.75	4.94975
brain stem lesion	2	4.5	3.53553	2	3.25	4.5	5.75	7	2.5	5	0	-2.75	1.76777
brain stem stroke	2	4	5.65685	0	2	4	6	8	4	8	0	-2.75	2.82843
broken arm (right)	2	7.5	3.53553	5	6.25	7.5	8.75	10	2.5	5	0	-2.75	1.76777
broken elbow (left)	2	4	4.24264	1	2.5	4	5.5	7	3	6	0	-2.75	2.12132
broken femur (left)	2	8	1.41421	7	7.5	8	8.5	9	1	2	0	-2.75	0.707107
broken hand	2	8	1.41421	7	7.5	8	8.5	9	1	2	0	-2.75	0.707107
broken hip (left)	2	5	7.07107	0	2.5	5	7.5	10	5	10	0	-2.75	3.53553
broken jaw	2	5	2.82843	3	4	5	6	7	2	4	0	-2.75	1.41421
broken shoulder	2	8	0	8	8	8	8	8	0	0			0
broken toes	2	8.5	7.77817	3	5.75	8.5	11.25	14	5.5	11	0	-2.75	3.88909
Buerger's disease	2	6.5	9.19239	0	3.25	6.5	9.75	13	6.5	13	0	-2.75	4.59619
carcinoid syndrome	2	7	1.41421	6	6.5	7	7.5	8	1	2	0	-2.75	0.707107
cardiomegaly	2	7.5	0.707107	7	7.25	7.5	7.75	8	0.5	1	0	-2.75	0.353553
cauda equina syndrome	2	3.5	4.94975	0	1.75	3.5	5.25	7	3.5	7	0	-2.75	2.47487
central hypothyroidism	2	7.5	0.707107	7	7.25	7.5	7.75	8	0.5	1	0	-2.75	0.353553
central retinal vein occlusion	2	7	4.24264	4	5.5	7	8.5	10	3	6	0	-2.75	2.12132
central sensitivity syndrome	2	9.5	4.94975	6	7.75	9.5	11.25	13	3.5	7	0	-2.75	2.47487
cerebellar ataxia-neuropathy-vestibular areflexia syndrome	2	3.5	0.707107	3	3.25	3.5	3.75	4	0.5	1	0	-2.75	0.353553
cerebral edema	2	8	4.24264	5	6.5	8	9.5	11	3	6	0	-2.75	2.12132
cerebral malformation	2	5.5	7.77817	0	2.75	5.5	8.25	11	5.5	11	0	-2.75	3.88909
Charcot Foot	2	1.5	2.12132	0	0.75	1.5	2.25	3	1.5	3	0	-2.75	1.06066
cherry angiomas	2	3	4.24264	0	1.5	3	4.5	6	3	6	0	-2.75	2.12132
cholesteatoma	2	1.5	2.12132	0	0.75	1.5	2.25	3	1.5	3	0	-2.75	1.06066
cholinergic urticaria	2	1.5	0.707107	1	1.25	1.5	1.75	2	0.5	1	0	-2.75	0.353553
chronic diastolic heart failure	2	10	2.82843	8	9	10	11	12	2	4	0	-2.75	1.41421
chronic hyperventilation syndrome	2	1	1.41421	0	0.5	1	1.5	2	1	2	0	-2.75	0.707107
chronic otitis media	2	5.5	2.12132	4	4.75	5.5	6.25	7	1.5	3	0	-2.75	1.06066
Churg-Strauss syndrome	2	4	4.24264	1	2.5	4	5.5	7	3	6	0	-2.75	2.12132
colloid cysts	2	10	1.41421	9	9.5	10	10.5	11	1	2	0	-2.75	0.707107
coma	2	3.5	0.707107	3	3.25	3.5	3.75	4	0.5	1	0	-2.75	0.353553
compartment syndrome	2	9	1.41421	8	8.5	9	9.5	10	1	2	0	-2.75	0.707107
congenital cervical fusion	2	4.5	6.36396	0	2.25	4.5	6.75	9	4.5	9	0	-2.75	3.18198
congenital melanocytic nevus	2	6.5	9.19239	0	3.25	6.5	9.75	13	6.5	13	0	-2.75	4.59619
congenital nystagmus	2	11.5	0.707107	11	11.25	11.5	11.75	12	0.5	1	0	-2.75	0.353553
cyclic vomiting syndrome	2	8	0	8	8	8	8	8	0	0			0
cystic fibrosis-related diabetes	2	9.5	4.94975	6	7.75	9.5	11.25	13	3.5	7	0	-2.75	2.47487
demyelinating disease of central nervous system	2	8	4.24264	5	6.5	8	9.5	11	3	6	0	-2.75	2.12132
Dercum's disease	2	1	1.41421	0	0.5	1	1.5	2	1	2	0	-2.75	0.707107
diabetic ketoacidosis	2	3	4.24264	0	1.5	3	4.5	6	3	6	0	-2.75	2.12132
dilated cardiomyopathy	2	10	1.41421	9	9.5	10	10.5	11	1	2	0	-2.75	0.707107
dislocation of hip (left)	2	8	1.41421	7	7.5	8	8.5	9	1	2	0	-2.75	0.707107
dissociative amnesia disorder	2	6.5	4.94975	3	4.75	6.5	8.25	10	3.5	7	0	-2.75	2.47487
dyspraxia	2	6	7.07107	1	3.5	6	8.5	11	5	10	0	-2.75	3.53553
early onset dementia	2	7	0	7	7	7	7	7	0	0			0
ectopic pregnancy	2	7.5	9.19239	1	4.25	7.5	10.75	14	6.5	13	0	-2.75	4.59619
ehrlichiosis	2	5.5	6.36396	1	3.25	5.5	7.75	10	4.5	9	0	-2.75	3.18198
encephalomalacia	2	7	5.65685	3	5	7	9	11	4	8	0	-2.75	2.82843
episodic ataxia	2	2	2.82843	0	1	2	3	4	2	4	0	-2.75	1.41421
eustachian tube dysfunction	2	7.5	0.707107	7	7.25	7.5	7.75	8	0.5	1	0	-2.75	0.353553
familial adenomatous polyposis	2	6.5	3.53553	4	5.25	6.5	7.75	9	2.5	5	0	-2.75	1.76777
familial mediterranean fever	2	5.5	4.94975	2	3.75	5.5	7.25	9	3.5	7	0	-2.75	2.47487
fat malabsorption	2	8.5	2.12132	7	7.75	8.5	9.25	10	1.5	3	0	-2.75	1.06066
femoral acetabular impingement pincer type	2	10	2.82843	8	9	10	11	12	2	4	0	-2.75	1.41421
focal glomerulosclerosis	2	7.5	3.53553	5	6.25	7.5	8.75	10	2.5	5	0	-2.75	1.76777
fractured calcaneus	2	7	8.48528	1	4	7	10	13	6	12	0	-2.75	4.24264
functional movement disorder	2	3.5	0.707107	3	3.25	3.5	3.75	4	0.5	1	0	-2.75	0.353553
furuncle	2	5.5	2.12132	4	4.75	5.5	6.25	7	1.5	3	0	-2.75	1.06066
gallbladder polyp	2	2	1.41421	1	1.5	2	2.5	3	1	2	0	-2.75	0.707107
geographic tongue	2	5	1.41421	4	4.5	5	5.5	6	1	2	0	-2.75	0.707107
Gulf War illness	2	5	1.41421	4	4.5	5	5.5	6	1	2	0	-2.75	0.707107
gynecomastia	2	8	4.24264	5	6.5	8	9.5	11	3	6	0	-2.75	2.12132
H1N1 influenza A	2	2.5	3.53553	0	1.25	2.5	3.75	5	2.5	5	0	-2.75	1.76777
heavy metal toxicity	2	9	7.07107	4	6.5	9	11.5	14	5	10	0	-2.75	3.53553
hemiplegia	2	8.5	0.707107	8	8.25	8.5	8.75	9	0.5	1	0	-2.75	0.353553
hereditary hemorrhagic telangiectasia	2	6.5	7.77817	1	3.75	6.5	9.25	12	5.5	11	0	-2.75	3.88909
hereditary palmoplantar keratoderma	2	5.5	7.77817	0	2.75	5.5	8.25	11	5.5	11	0	-2.75	3.88909
hip labral tear	2	10.5	3.53553	8	9.25	10.5	11.75	13	2.5	5	0	-2.75	1.76777
Hodgkin's lymphoma	2	5.5	0.707107	5	5.25	5.5	5.75	6	0.5	1	0	-2.75	0.353553
hormonal imbalance	2	1	1.41421	0	0.5	1	1.5	2	1	2	0	-2.75	0.707107
hyperprolactinemia	2	0	0	0	0	0	0	0	0	0			0
ice pick headache	2	3.5	0.707107	3	3.25	3.5	3.75	4	0.5	1	0	-2.75	0.353553
ichthyosis vulgaris	2	5.5	7.77817	0	2.75	5.5	8.25	11	5.5	11	0	-2.75	3.88909
inclusion body myositis	2	0.5	0.707107	0	0.25	0.5	0.75	1	0.5	1	0	-2.75	0.353553
infectious colitis	2	5.5	0.707107	5	5.25	5.5	5.75	6	0.5	1	0	-2.75	0.353553
Inflammatory Bowel Disease	2	3	2.82843	1	2	3	4	5	2	4	0	-2.75	1.41421
internuclear ophthalmoplegia	2	2	2.82843	0	1	2	3	4	2	4	0	-2.75	1.41421
invasive lobular carcinoma	2	8	4.24264	5	6.5	8	9.5	11	3	6	0	-2.75	2.12132
ischemic colitis	2	6.5	4.94975	3	4.75	6.5	8.25	10	3.5	7	0	-2.75	2.47487
Klinefelter syndrome	2	9.5	2.12132	8	8.75	9.5	10.25	11	1.5	3	0	-2.75	1.06066
left ventricular hypertrophy	2	13	1.41421	12	12.5	13	13.5	14	1	2	0	-2.75	0.707107
left ventricular systolic dysfunction	2	4.5	6.36396	0	2.25	4.5	6.75	9	4.5	9	0	-2.75	3.18198
Legionnaires' disease	2	8	7.07107	3	5.5	8	10.5	13	5	10	0	-2.75	3.53553
Lewy body disease	2	8	7.07107	3	5.5	8	10.5	13	5	10	0	-2.75	3.53553
lichen simplex chronicus	2	11.5	4.94975	8	9.75	11.5	13.25	15	3.5	7	0	-2.75	2.47487
lipedema	2	2.5	2.12132	1	1.75	2.5	3.25	4	1.5	3	0	-2.75	1.06066
liver cysts	2	7	4.24264	4	5.5	7	8.5	10	3	6	0	-2.75	2.12132
lupus profundus	2	7	0	7	7	7	7	7	0	0			0
lymphadenopathy	2	6	7.07107	1	3.5	6	8.5	11	5	10	0	-2.75	3.53553
macrocytic anemia	2	2	2.82843	0	1	2	3	4	2	4	0	-2.75	1.41421
male pattern baldness	2	3.5	2.12132	2	2.75	3.5	4.25	5	1.5	3	0	-2.75	1.06066
medial epicondylitis	2	4	5.65685	0	2	4	6	8	4	8	0	-2.75	2.82843
medullary thyroid cancer	2	0.5	0.707107	0	0.25	0.5	0.75	1	0.5	1	0	-2.75	0.353553
meibomian gland dysfunction	2	3	4.24264	0	1.5	3	4.5	6	3	6	0	-2.75	2.12132
metastatic melanoma	2	11	1.41421	10	10.5	11	11.5	12	1	2	0	-2.75	0.707107
microvascular angina	2	9	4.24264	6	7.5	9	10.5	12	3	6	0	-2.75	2.12132
mid foot sprain	2	9	0	9	9	9	9	9	0	0			0
mouth cancer	2	6	0	6	6	6	6	6	0	0			0
multifocal motor neuropathy	2	1	1.41421	0	0.5	1	1.5	2	1	2	0	-2.75	0.707107
muscular dystrophy	2	4.5	4.94975	1	2.75	4.5	6.25	8	3.5	7	0	-2.75	2.47487
myelomalacia	2	1.5	2.12132	0	0.75	1.5	2.25	3	1.5	3	0	-2.75	1.06066
myoclonic dystonia	2	4	4.24264	1	2.5	4	5.5	7	3	6	0	-2.75	2.12132
neuro-Behcet's disease	2	11.5	0.707107	11	11.25	11.5	11.75	12	0.5	1	0	-2.75	0.353553
neuromyotonia	2	6.5	0.707107	6	6.25	6.5	6.75	7	0.5	1	0	-2.75	0.353553
nonalcoholic steatohepatitis	2	6.5	3.53553	4	5.25	6.5	7.75	9	2.5	5	0	-2.75	1.76777
ocular hypertension	2	5.5	7.77817	0	2.75	5.5	8.25	11	5.5	11	0	-2.75	3.88909
ocular melanoma	2	4.5	2.12132	3	3.75	4.5	5.25	6	1.5	3	0	-2.75	1.06066
oral lichen planus	2	5.5	6.36396	1	3.25	5.5	7.75	10	4.5	9	0	-2.75	3.18198
Osgood-Schlatter disease	2	12	2.82843	10	11	12	13	14	2	4	0	-2.75	1.41421
osteochondritis dissecans	2	5	1.41421	4	4.5	5	5.5	6	1	2	0	-2.75	0.707107
osteopetrosis	2	10.5	3.53553	8	9.25	10.5	11.75	13	2.5	5	0	-2.75	1.76777
ovarian teratoma	2	7	7.07107	2	4.5	7	9.5	12	5	10	0	-2.75	3.53553
pancreas divisum	2	5.5	7.77817	0	2.75	5.5	8.25	11	5.5	11	0	-2.75	3.88909
pancreatic neuroendocrine tumor	2	0	0	0	0	0	0	0	0	0			0
paraovarian cysts	2	0	0	0	0	0	0	0	0	0			0
pediatric infection-triggered autoimmune neuropsychiatric disorder	2	4	1.41421	3	3.5	4	4.5	5	1	2	0	-2.75	0.707107
pelvic congestion syndrome	2	6.5	3.53553	4	5.25	6.5	7.75	9	2.5	5	0	-2.75	1.76777
pericardial effusion	2	9	0	9	9	9	9	9	0	0			0
periodontal disease	2	6.5	9.19239	0	3.25	6.5	9.75	13	6.5	13	0	-2.75	4.59619
perioral dermatitis	2	1.5	2.12132	0	0.75	1.5	2.25	3	1.5	3	0	-2.75	1.06066
persistent aura without infarction	2	4.5	6.36396	0	2.25	4.5	6.75	9	4.5	9	0	-2.75	3.18198
petechiae	2	8.5	0.707107	8	8.25	8.5	8.75	9	0.5	1	0	-2.75	0.353553
phantosmia	2	0.5	0.707107	0	0.25	0.5	0.75	1	0.5	1	0	-2.75	0.353553
phimosis	2	10.5	3.53553	8	9.25	10.5	11.75	13	2.5	5	0	-2.75	1.76777
photodermatitis	2	10	2.82843	8	9	10	11	12	2	4	0	-2.75	1.41421
pilonidal disorder	2	3	1.41421	2	2.5	3	3.5	4	1	2	0	-2.75	0.707107
post-surgical malabsorption	2	9.5	3.53553	7	8.25	9.5	10.75	12	2.5	5	0	-2.75	1.76777
pseudogout (calcium pyrophosphate deposition disease)	2	3.5	4.94975	0	1.75	3.5	5.25	7	3.5	7	0	-2.75	2.47487
pulmonary sarcoidosis	2	6.5	4.94975	3	4.75	6.5	8.25	10	3.5	7	0	-2.75	2.47487
pulmonary valve stenosis	2	8.5	3.53553	6	7.25	8.5	9.75	11	2.5	5	0	-2.75	1.76777
Rathke cleft cyst	2	4	4.24264	1	2.5	4	5.5	7	3	6	0	-2.75	2.12132
rectovaginal fistula	2	11	2.82843	9	10	11	12	13	2	4	0	-2.75	1.41421
redundant colon	2	13.5	0.707107	13	13.25	13.5	13.75	14	0.5	1	0	-2.75	0.353553
retroperitoneal fibrosis	2	0	0	0	0	0	0	0	0	0			0
rhabdomyolysis	2	10	2.82843	8	9	10	11	12	2	4	0	-2.75	1.41421
rheumatoid vasculitis	2	7	9.89949	0	3.5	7	10.5	14	7	14	0	-2.75	4.94975
rib dysfunction	2	5	2.82843	3	4	5	6	7	2	4	0	-2.75	1.41421
rib injury	2	6	1.41421	5	5.5	6	6.5	7	1	2	0	-2.75	0.707107
secondary hypogonadism	2	7	7.07107	2	4.5	7	9.5	12	5	10	0	-2.75	3.53553
secondary immunodeficiency disorder	2	8.5	7.77817	3	5.75	8.5	11.25	14	5.5	11	0	-2.75	3.88909
sickle cell disease	2	8	2.82843	6	7	8	9	10	2	4	0	-2.75	1.41421
sleep paralysis	2	6	5.65685	2	4	6	8	10	4	8	0	-2.75	2.82843
slow transit constipation	2	8.5	2.12132	7	7.75	8.5	9.25	10	1.5	3	0	-2.75	1.06066
snapping hip disorder	2	3.5	4.94975	0	1.75	3.5	5.25	7	3.5	7	0	-2.75	2.47487
spasmodic dysphonia	2	0	0	0	0	0	0	0	0	0			0
spina bifida occulta	2	4.5	4.94975	1	2.75	4.5	6.25	8	3.5	7	0	-2.75	2.47487
spinal cord tumor	2	4	1.41421	3	3.5	4	4.5	5	1	2	0	-2.75	0.707107
static encephalopathy	2	10.5	0.707107	10	10.25	10.5	10.75	11	0.5	1	0	-2.75	0.353553
stuttering	2	3.5	4.94975	0	1.75	3.5	5.25	7	3.5	7	0	-2.75	2.47487
subacute thyroiditis	2	0	0	0	0	0	0	0	0	0			0
superior vena cava syndrome	2	11	4.24264	8	9.5	11	12.5	14	3	6	0	-2.75	2.12132
symphysis pubis dysfunction	2	0.5	0.707107	0	0.25	0.5	0.75	1	0.5	1	0	-2.75	0.353553
systemic vasculitis	2	5	4.24264	2	3.5	5	6.5	8	3	6	0	-2.75	2.12132
tarsal tunnel syndrome	2	7.5	0.707107	7	7.25	7.5	7.75	8	0.5	1	0	-2.75	0.353553
temporal arteritis	2	3	0	3	3	3	3	3	0	0			0
thalassemia minor	2	5.5	3.53553	3	4.25	5.5	6.75	8	2.5	5	0	-2.75	1.76777
thoracic radiculopathy	2	7.5	2.12132	6	6.75	7.5	8.25	9	1.5	3	0	-2.75	1.06066
Tietze's syndrome	2	10	1.41421	9	9.5	10	10.5	11	1	2	0	-2.75	0.707107
tonsil stones	2	4	4.24264	1	2.5	4	5.5	7	3	6	0	-2.75	2.12132
tooth abscess	2	7	9.89949	0	3.5	7	10.5	14	7	14	0	-2.75	4.94975
tracheobronchomalacia	2	7	9.89949	0	3.5	7	10.5	14	7	14	0	-2.75	4.94975
transient osteoporosis of hip	2	8	9.89949	1	4.5	8	11.5	15	7	14	0	-2.75	4.94975
Triple Negative Breast Cancer	2	12.5	3.53553	10	11.25	12.5	13.75	15	2.5	5	0	-2.75	1.76777
tuberculosis	2	4	5.65685	0	2	4	6	8	4	8	0	-2.75	2.82843
typical lung carcinoid tumor	2	5	5.65685	1	3	5	7	9	4	8	0	-2.75	2.82843
upper airway resistance syndrome	2	10	7.07107	5	7.5	10	12.5	15	5	10	0	-2.75	3.53553
urethral stricture	2	0	0	0	0	0	0	0	0	0			0
vaginismus	2	12	1.41421	11	11.5	12	12.5	13	1	2	0	-2.75	0.707107
valvular heart disease	2	3	0	3	3	3	3	3	0	0			0
vitamin B6 deficiency	2	3.5	3.53553	1	2.25	3.5	4.75	6	2.5	5	0	-2.75	1.76777
vitiligo	2	7.5	0.707107	7	7.25	7.5	7.75	8	0.5	1	0	-2.75	0.353553
white matter disease	2	7.5	0.707107	7	7.25	7.5	7.75	8	0.5	1	0	-2.75	0.353553
abdominal wall schwannoma	1	8		8	8	8	8	8	0	0
acquired immune deficiency syndrome	1	0		0	0	0	0	0	0	0
acromioclavicular injury	1	11		11	11	11	11	11	0	0
acute disseminated encephalomyelitis	1	12		12	12	12	12	12	0	0
acute intermittent porphyria	1	15		15	15	15	15	15	0	0
acute pericarditis	1	7		7	7	7	7	7	0	0
acute stress reaction	1	0		0	0	0	0	0	0	0
adrenal adenoma	1	12		12	12	12	12	12	0	0
adrenal carcinoma	1	0		0	0	0	0	0	0	0
adrenal nodule	1	12		12	12	12	12	12	0	0
adrenocorticotropic hormone deficiency	1	7		7	7	7	7	7	0	0
adult Still's disease	1	7		7	7	7	7	7	0	0
agenesis of corpus callosum	1	0		0	0	0	0	0	0	0
Alexander disease	1	0		0	0	0	0	0	0	0
allergic bronchopulmonary aspergillosis	1	0		0	0	0	0	0	0	0
alopecia universalis	1	0		0	0	0	0	0	0	0
amelogenesis imperfecta	1	0		0	0	0	0	0	0	0
anaesthesia dolorosa	1	4		4	4	4	4	4	0	0
anaplasmosis	1	1		1	1	1	1	1	0	0
anatomically narrow angle glaucoma	1	0		0	0	0	0	0	0	0
anatomically narrow angle without glaucoma	1	14		14	14	14	14	14	0	0
ANCA-associated vasculitis	1	6		6	6	6	6	6	0	0
angioimmunoblastic T-cell lymphoma	1	8		8	8	8	8	8	0	0
anhidrosis	1	1		1	1	1	1	1	0	0
anorexia nervosa binge eating purging type	1	1		1	1	1	1	1	0	0
anoxic brain injury	1	14		14	14	14	14	14	0	0
anterior basement membrane dystrophy	1	0		0	0	0	0	0	0	0
antisocial personality disorder	1	8		8	8	8	8	8	0	0
antisynthetase syndrome	1	10		10	10	10	10	10	0	0
aplastic anemia	1	5		5	5	5	5	5	0	0
Apraxia of Eyelid Opening	1	0		0	0	0	0	0	0	0
ascending cholangitis	1	2		2	2	2	2	2	0	0
Asherman syndrome	1	1		1	1	1	1	1	0	0
aspartylglucosaminuria	1	0		0	0	0	0	0	0	0
aspirin induced asthma	1	6		6	6	6	6	6	0	0
astrocytoma	1	0		0	0	0	0	0	0	0
athletic heart syndrome	1	5		5	5	5	5	5	0	0
atrial septal aneurysm	1	5		5	5	5	5	5	0	0
atypical hemolytic-uremic syndrome	1	0		0	0	0	0	0	0	0
autoimmune atrophic gastritis	1	11		11	11	11	11	11	0	0
autoimmune encephalitis	1	0		0	0	0	0	0	0	0
autoimmune neutropenia	1	9		9	9	9	9	9	0	0
autoimmune polyglandular syndrome type 1	1	9		9	9	9	9	9	0	0
autoimmune progesterone dermatitis	1	9		9	9	9	9	9	0	0
axillary web syndrome	1	7		7	7	7	7	7	0	0
azygos vein stenosis	1	0		0	0	0	0	0	0	0
B cell prolymphocytic leukemia	1	1		1	1	1	1	1	0	0
Barre-Lieou syndrome	1	13		13	13	13	13	13	0	0
benign abdominal tumor	1	2		2	2	2	2	2	0	0
benign bladder tumor	1	14		14	14	14	14	14	0	0
benign brain cyst	1	2		2	2	2	2	2	0	0
benign fasciculation syndrome	1	7		7	7	7	7	7	0	0
benign liver tumor	1	14		14	14	14	14	14	0	0
benign lymphoid hyperplasia	1	7		7	7	7	7	7	0	0
benign neck tumor	1	8		8	8	8	8	8	0	0
benign retroperitoneal schwannoma	1	8		8	8	8	8	8	0	0
benzodiazepine withdrawal syndrome	1	12		12	12	12	12	12	0	0
Bertolotti syndrome	1	9		9	9	9	9	9	0	0
bicuspid aortic valve	1	12		12	12	12	12	12	0	0
biliary reflux	1	14		14	14	14	14	14	0	0
bimalleolar fracture (right)	1	0		0	0	0	0	0	0	0
BK virus	1	6		6	6	6	6	6	0	0
bladder diverticulum	1	3		3	3	3	3	3	0	0
blocked tear duct	1	10		10	10	10	10	10	0	0
bone metastases562246	1	2		2	2	2	2	2	0	0
brachydactyly type E	1	0		0	0	0	0	0	0	0
brain damage in infancy	1	10		10	10	10	10	10	0	0
brain stem syndrome	1	2		2	2	2	2	2	0	0
breast papilloma	1	0		0	0	0	0	0	0	0
broken elbow (right)	1	7		7	7	7	7	7	0	0
broken femur (right)	1	7		7	7	7	7	7	0	0
broken finger	1	3		3	3	3	3	3	0	0
broken nose	1	12		12	12	12	12	12	0	0
bronchiolitis obliterans	1	14		14	14	14	14	14	0	0
Brown-Sequard syndrome	1	13		13	13	13	13	13	0	0
bullous emphysema	1	5		5	5	5	5	5	0	0
bullous pemphigoid	1	1		1	1	1	1	1	0	0
bundle branch block (left)	1	11		11	11	11	11	11	0	0
carbon monoxide poisoning	1	14		14	14	14	14	14	0	0
carcinoid tumor	1	2		2	2	2	2	2	0	0
carotid artery aneurysm	1	9		9	9	9	9	9	0	0
carotid artery dissection	1	7		7	7	7	7	7	0	0
carotidynia	1	10		10	10	10	10	10	0	0
central serous choroidopathy	1	9		9	9	9	9	9	0	0
cerebral venous thrombosis	1	12		12	12	12	12	12	0	0
cerebrospinal fluid leak	1	11		11	11	11	11	11	0	0
cervicofacial arteriovenous malformation	1	9		9	9	9	9	9	0	0
cevical kyphosis	1	5		5	5	5	5	5	0	0
chikungunya infection	1	7		7	7	7	7	7	0	0
chilblains	1	3		3	3	3	3	3	0	0
chronic hyperglycemia	1	4		4	4	4	4	4	0	0
chronic lung disease of prematurity	1	7		7	7	7	7	7	0	0
chronic pericarditis	1	7		7	7	7	7	7	0	0
chronic periodontitis	1	6		6	6	6	6	6	0	0
chronic recurrent multifocal osteomyelitis	1	0		0	0	0	0	0	0	0
chronic traumatic encephalopathy	1	7		7	7	7	7	7	0	0
claustrophobia	1	0		0	0	0	0	0	0	0
coccidioidomycosis	1	14		14	14	14	14	14	0	0
Cogan syndrome	1	0		0	0	0	0	0	0	0
cold urticaria	1	0		0	0	0	0	0	0	0
color blindness	1	10		10	10	10	10	10	0	0
combined small cell carcinoma (small cell lung cancer)	1	1		1	1	1	1	1	0	0
Congenital abnormality	1	11		11	11	11	11	11	0	0
congenital afibrinogenemia	1	4		4	4	4	4	4	0	0
congenital anosmia	1	11		11	11	11	11	11	0	0
congenital rubella	1	0		0	0	0	0	0	0	0
Conn's syndrome	1	0		0	0	0	0	0	0	0
corneal abrasion	1	14		14	14	14	14	14	0	0
corneal erosion syndrome	1	12		12	12	12	12	12	0	0
coronavirus	1	4		4	4	4	4	4	0	0
corticobasal degeneration	1	9		9	9	9	9	9	0	0
Crohn's disease344058	1	6		6	6	6	6	6	0	0
croup (laryngotracheobronchitis)	1	13		13	13	13	13	13	0	0
cryoglobulinemia	1	0		0	0	0	0	0	0	0
cryptococcal pneumonia	1	3		3	3	3	3	3	0	0
Cushing's disease	1	0		0	0	0	0	0	0	0
cutaneous angiosarcoma	1	6		6	6	6	6	6	0	0
cutaneous B-cell lymphoma	1	9		9	9	9	9	9	0	0
cystitis cystica	1	0		0	0	0	0	0	0	0
dengue	1	7		7	7	7	7	7	0	0
dermatillomania	1	2		2	2	2	2	2	0	0
dermatochalasis	1	8		8	8	8	8	8	0	0
dermatofibroma	1	3		3	3	3	3	3	0	0
desmoid tumor	1	4		4	4	4	4	4	0	0
developmental delay	1	12		12	12	12	12	12	0	0
developmental language disorder	1	3		3	3	3	3	3	0	0
developmental venous anomaly	1	2		2	2	2	2	2	0	0
diabetes type 2414000	1	14		14	14	14	14	14	0	0
diabetic coma	1	9		9	9	9	9	9	0	0
diffuse idiopathic pulmonary neuroendocrine cell hyperplasia	1	4		4	4	4	4	4	0	0
diffuse large B-cell lymphoma	1	0		0	0	0	0	0	0	0
dislocation of ankle	1	13		13	13	13	13	13	0	0
disruptive mood dysregulation disorder	1	5		5	5	5	5	5	0	0
drug induced lupus erythematosus	1	4		4	4	4	4	4	0	0
Duane syndrome	1	7		7	7	7	7	7	0	0
Dupuytren's contracture	1	5		5	5	5	5	5	0	0
dyspareunia	1	4		4	4	4	4	4	0	0
elbow schwannoma	1	8		8	8	8	8	8	0	0
empyema	1	11		11	11	11	11	11	0	0
enterobiasis	1	0		0	0	0	0	0	0	0
enterocele	1	13		13	13	13	13	13	0	0
enthesitis related arthritis	1	1		1	1	1	1	1	0	0
enthesopathy	1	5		5	5	5	5	5	0	0
eosinophilic cystitis	1	8		8	8	8	8	8	0	0
epidermolysis bullosa acquisita	1	3		3	3	3	3	3	0	0
epididymitis	1	11		11	11	11	11	11	0	0
epigastric hernia	1	0		0	0	0	0	0	0	0
epiretinal membrane	1	7		7	7	7	7	7	0	0
erythema nodosum	1	0		0	0	0	0	0	0	0
esophageal varices	1	0		0	0	0	0	0	0	0
Evans syndrome	1	0		0	0	0	0	0	0	0
facial nerve paralysis	1	13		13	13	13	13	13	0	0
facioscapulohumeral muscular dystrophy	1	0		0	0	0	0	0	0	0
factor XI deficiency	1	0		0	0	0	0	0	0	0
fallopian tube cancer	1	0		0	0	0	0	0	0	0
familial dominant drusen	1	2		2	2	2	2	2	0	0
familial juvenile hyperuricemic nephropathy	1	0		0	0	0	0	0	0	0
familial thrombocytopenia	1	10		10	10	10	10	10	0	0
Febrile seizures	1	13		13	13	13	13	13	0	0
female pattern baldness	1	12		12	12	12	12	12	0	0
femoral acetabular impingement - cam type	1	0		0	0	0	0	0	0	0
fetal alcohol syndrome	1	7		7	7	7	7	7	0	0
finger amputation	1	12		12	12	12	12	12	0	0
first degree burns	1	3		3	3	3	3	3	0	0
food additive allergy	1	4		4	4	4	4	4	0	0
foot schwannoma	1	8		8	8	8	8	8	0	0
fourth degree burns	1	3		3	3	3	3	3	0	0
fragile X syndrome	1	9		9	9	9	9	9	0	0
Frey's syndrome	1	9		9	9	9	9	9	0	0
frontotemporal degeneration	1	3		3	3	3	3	3	0	0
frontotemporal dementia	1	4		4	4	4	4	4	0	0
frostbite	1	7		7	7	7	7	7	0	0
fungal meningitis	1	4		4	4	4	4	4	0	0
galactosemia	1	12		12	12	12	12	12	0	0
gallbladder cancer	1	3		3	3	3	3	3	0	0
gastric antral vascular ectasia	1	1		1	1	1	1	1	0	0
gastric schwannoma	1	1		1	1	1	1	1	0	0
gastrointestinal stromal tumors	1	13		13	13	13	13	13	0	0
generalized anxiety disorder445672	1	5		5	5	5	5	5	0	0
germ cell tumor	1	11		11	11	11	11	11	0	0
giant cell tumor of the bone	1	4		4	4	4	4	4	0	0
giardia	1	5		5	5	5	5	5	0	0
glomerulonephritis	1	10		10	10	10	10	10	0	0
glomus tympanicum jugulare paraganglioma	1	10		10	10	10	10	10	0	0
glossopharyngeal neuralgia	1	0		0	0	0	0	0	0	0
glucose 6 phosphate dehydrogenase deficiency	1	8		8	8	8	8	8	0	0
gluteal muscle strain	1	0		0	0	0	0	0	0	0
gonorrhea	1	11		11	11	11	11	11	0	0
Goods syndrome	1	8		8	8	8	8	8	0	0
granulomatous mastitis	1	14		14	14	14	14	14	0	0
Hailey-Hailey disease	1	0		0	0	0	0	0	0	0
hallux rigidus	1	9		9	9	9	9	9	0	0
Hashimoto encephalitis	1	4		4	4	4	4	4	0	0
HELLP syndrome	1	0		0	0	0	0	0	0	0
hemangioma of the vaginal cuff	1	8		8	8	8	8	8	0	0
hemicrania continua	1	5		5	5	5	5	5	0	0
hemifacial spasm	1	10		10	10	10	10	10	0	0
Henoch-Schonlein purpura	1	7		7	7	7	7	7	0	0
hepatic hemangioma	1	13		13	13	13	13	13	0	0
hepatosplenomegaly	1	7		7	7	7	7	7	0	0
hereditary angioedema	1	7		7	7	7	7	7	0	0
hereditary fructose intolerance	1	11		11	11	11	11	11	0	0
hereditary spherocytosis	1	1		1	1	1	1	1	0	0
high arches (pes cavus)	1	4		4	4	4	4	4	0	0
histoplasmosis	1	10		10	10	10	10	10	0	0
histrionic personality disorder	1	8		8	8	8	8	8	0	0
HIV exposure	1	0		0	0	0	0	0	0	0
homonymous hemianopia	1	2		2	2	2	2	2	0	0
Horner's syndrome	1	9		9	9	9	9	9	0	0
horseshoe kidney	1	3		3	3	3	3	3	0	0
human herpesvirus 6	1	4		4	4	4	4	4	0	0
Hurthle cell carcinoma	1	0		0	0	0	0	0	0	0
hydromyelia	1	8		8	8	8	8	8	0	0
hyper IgE syndrome	1	9		9	9	9	9	9	0	0
hyperacusis	1	5		5	5	5	5	5	0	0
hyperhidrosis disorder	1	13		13	13	13	13	13	0	0
hyperinsulinemia	1	7		7	7	7	7	7	0	0
hyperkalemia	1	4		4	4	4	4	4	0	0
hyperkyphosis	1	6		6	6	6	6	6	0	0
hyperlordosis	1	4		4	4	4	4	4	0	0
hypersensitivity vasculitis	1	1		1	1	1	1	1	0	0
hypocomplementemic urticarial vasculitis syndrome	1	1		1	1	1	1	1	0	0
hypophosphatemia	1	11		11	11	11	11	11	0	0
hypospadias	1	0		0	0	0	0	0	0	0
Hypothyroid Myopathy	1	1		1	1	1	1	1	0	0
idiopathic anaphylaxis	1	0		0	0	0	0	0	0	0
idiopathic erythrocytosis	1	4		4	4	4	4	4	0	0
idiopathic spontaneous intraperitoneal hemorrhage	1	12		12	12	12	12	12	0	0
iliac vein compression syndrome	1	9		9	9	9	9	9	0	0
iliotibial band syndrome	1	10		10	10	10	10	10	0	0
impulse control disorder	1	6		6	6	6	6	6	0	0
indolent systemic mastocytosis	1	3		3	3	3	3	3	0	0
inferior alveolar nerve damage	1	2		2	2	2	2	2	0	0
intellectual disability	1	7		7	7	7	7	7	0	0
internal jugular vein stenosis	1	0		0	0	0	0	0	0	0
intersex	1	6		6	6	6	6	6	0	0
intracranial hemorrhage	1	11		11	11	11	11	11	0	0
inverted papilloma	1	0		0	0	0	0	0	0	0
iritis	1	7		7	7	7	7	7	0	0
JC virus	1	2		2	2	2	2	2	0	0
Jo-1 syndrome	1	6		6	6	6	6	6	0	0
jock itch	1	10		10	10	10	10	10	0	0
Kallmann syndrome	1	8		8	8	8	8	8	0	0
Kaposi's sarcoma	1	0		0	0	0	0	0	0	0
Kartagener syndrome	1	10		10	10	10	10	10	0	0
keratitis	1	12		12	12	12	12	12	0	0
keratoconus	1	14		14	14	14	14	14	0	0
keratosis pilaris	1	11		11	11	11	11	11	0	0
Kikuchi disease	1	2		2	2	2	2	2	0	0
Lambert-Eaton myasthenic syndrome	1	6		6	6	6	6	6	0	0
laryngeal cancer	1	10		10	10	10	10	10	0	0
lateral medullary syndrome	1	5		5	5	5	5	5	0	0
leaky gut syndrome	1	0		0	0	0	0	0	0	0
Leber's optic atrophy	1	6		6	6	6	6	6	0	0
leiomyosarcoma	1	0		0	0	0	0	0	0	0
Levoscoliosis	1	11		11	11	11	11	11	0	0
lice	1	0		0	0	0	0	0	0	0
lichen planopilaris	1	2		2	2	2	2	2	0	0
Liddle's syndrome	1	4		4	4	4	4	4	0	0
limb girdle muscular dystrophy	1	7		7	7	7	7	7	0	0
Limb Girdle Muscular Dystrophy Type 2I	1	8		8	8	8	8	8	0	0
limb length discrepancy	1	0		0	0	0	0	0	0	0
lipid pneumonia	1	0		0	0	0	0	0	0	0
lipodermatosclerosis	1	5		5	5	5	5	5	0	0
liver abscess	1	10		10	10	10	10	10	0	0
liver arteriovascular malformations	1	1		1	1	1	1	1	0	0
liver cirrhosis429651	1	14		14	14	14	14	14	0	0
liver impairment	1	7		7	7	7	7	7	0	0
liver metastasis	1	0		0	0	0	0	0	0	0
liver toxicity	1	6		6	6	6	6	6	0	0
Lobular Carcinoma In Situ	1	9		9	9	9	9	9	0	0
loin pain hematuria syndrome	1	10		10	10	10	10	10	0	0
long toes	1	0		0	0	0	0	0	0	0
low calcium (hypocalcemia)	1	12		12	12	12	12	12	0	0
Lown-Ganong-Levine syndrome	1	0		0	0	0	0	0	0	0
Ludwig's angina	1	0		0	0	0	0	0	0	0
lumbosacral plexopathy	1	9		9	9	9	9	9	0	0
lung carcinoid tumor	1	14		14	14	14	14	14	0	0
lung thoracic mononeuropathy	1	0		0	0	0	0	0	0	0
lupus pneumonitis	1	3		3	3	3	3	3	0	0
lymphocytic hypophysitis	1	12		12	12	12	12	12	0	0
lymphoepithelial cyst	1	11		11	11	11	11	11	0	0
lymphomatoid papuplosis	1	3		3	3	3	3	3	0	0
macular drusen	1	2		2	2	2	2	2	0	0
Madelung deformity	1	5		5	5	5	5	5	0	0
malakoplakia	1	5		5	5	5	5	5	0	0
malaria	1	7		7	7	7	7	7	0	0
male infertility	1	0		0	0	0	0	0	0	0
malignant thymoma	1	12		12	12	12	12	12	0	0
MALT lymphoma	1	10		10	10	10	10	10	0	0
mandibular retrognathia	1	9		9	9	9	9	9	0	0
mannose binding lectin protein deficiency	1	5		5	5	5	5	5	0	0
MASS phenotype	1	0		0	0	0	0	0	0	0
mastocytic colitis	1	0		0	0	0	0	0	0	0
Mayer-Rokitansky-KÃ¼ster-Hauser syndrome	1	1		1	1	1	1	1	0	0
medial collateral ligament tear	1	1		1	1	1	1	1	0	0
median arcuate ligament syndrome	1	4		4	4	4	4	4	0	0
megarectum	1	11		11	11	11	11	11	0	0
Menetrier's disease	1	3		3	3	3	3	3	0	0
meningococcal infection	1	1		1	1	1	1	1	0	0
metal allergy	1	5		5	5	5	5	5	0	0
middle cerebral artery syndrome	1	14		14	14	14	14	14	0	0
military sexual trauma	1	3		3	3	3	3	3	0	0
Milroy's disease	1	5		5	5	5	5	5	0	0
mitral valve stenosis	1	10		10	10	10	10	10	0	0
Mollaret's meningitis	1	7		7	7	7	7	7	0	0
monomelic amyotrophy	1	6		6	6	6	6	6	0	0
mononeuritis multiplex	1	3		3	3	3	3	3	0	0
morphea	1	9		9	9	9	9	9	0	0
moyamoya disease	1	12		12	12	12	12	12	0	0
mucous cyst	1	9		9	9	9	9	9	0	0
multiple endocrine neoplasia	1	2		2	2	2	2	2	0	0
multiple organ dysfunction syndrome	1	2		2	2	2	2	2	0	0
mumps	1	0		0	0	0	0	0	0	0
muscle tension dysphonia	1	11		11	11	11	11	11	0	0
myocarditis	1	7		7	7	7	7	7	0	0
myoclonic dystonia514770	1	0		0	0	0	0	0	0	0
myopathy	1	1		1	1	1	1	1	0	0
myotonia congenita	1	7		7	7	7	7	7	0	0
myotonic dystrophy	1	12		12	12	12	12	12	0	0
nabothian cyst	1	1		1	1	1	1	1	0	0
necrotizing pancreatitis	1	7		7	7	7	7	7	0	0
neurosarcoidosis	1	9		9	9	9	9	9	0	0
neurosyphilis	1	0		0	0	0	0	0	0	0
nevus anemicus	1	9		9	9	9	9	9	0	0
non-infectious meningitis	1	0		0	0	0	0	0	0	0
non-ST elevation myocardial infarction	1	8		8	8	8	8	8	0	0
nonclassical congenital adrenal hyperplasia	1	11		11	11	11	11	11	0	0
ocular histoplasmosis	1	7		7	7	7	7	7	0	0
oculomotor apraxia	1	13		13	13	13	13	13	0	0
optic disc drusen	1	2		2	2	2	2	2	0	0
optic nerve hypoplasia	1	11		11	11	11	11	11	0	0
organic brain syndrome	1	0		0	0	0	0	0	0	0
os acromiale	1	0		0	0	0	0	0	0	0
osteopenia329839	1	0		0	0	0	0	0	0	0
ovarian remnant syndrome	1	13		13	13	13	13	13	0	0
pancreatic cyst	1	0		0	0	0	0	0	0	0
pancreatic insufficiency	1	0		0	0	0	0	0	0	0
paramyotonia congenita	1	3		3	3	3	3	3	0	0
paroxysmal dyskinesia	1	13		13	13	13	13	13	0	0
parvovirus infection	1	10		10	10	10	10	10	0	0
passive aggressive personality disorder	1	5		5	5	5	5	5	0	0
patella alta	1	9		9	9	9	9	9	0	0
patellar tracking disorder	1	1		1	1	1	1	1	0	0
pectus carinatum	1	10		10	10	10	10	10	0	0
pelvic schwannoma	1	0		0	0	0	0	0	0	0
periodic fever aphthous stomatitis pharyngitis cervical adenitis syndrome	1	8		8	8	8	8	8	0	0
peritoneal cancer	1	1		1	1	1	1	1	0	0
pervasive development disorder NOS	1	0		0	0	0	0	0	0	0
pesticide induced immunotoxicity	1	4		4	4	4	4	4	0	0
Peyronie's disease	1	7		7	7	7	7	7	0	0
phyllodes tumor	1	9		9	9	9	9	9	0	0
pink disease	1	0		0	0	0	0	0	0	0
piriformis syndrome	1	4		4	4	4	4	4	0	0
pityriasis rosea	1	5		5	5	5	5	5	0	0
plantar fibroma	1	7		7	7	7	7	7	0	0
plantaris tendon tear	1	1		1	1	1	1	1	0	0
pleomorphic carcinoma (non-small cell lung cancer)	1	10		10	10	10	10	10	0	0
Poland syndrome	1	0		0	0	0	0	0	0	0
polyarteritis nodosa	1	0		0	0	0	0	0	0	0
polyclonal hypergammaglobulinemia	1	1		1	1	1	1	1	0	0
polycystic ovary syndrome426370	1	10		10	10	10	10	10	0	0
polymorphic light eruption	1	10		10	10	10	10	10	0	0
portal hypertension	1	10		10	10	10	10	10	0	0
portal vein thrombosis	1	0		0	0	0	0	0	0	0
post transplant lymphoproliferative disorder	1	3		3	3	3	3	3	0	0
post-infective myelitis	1	2		2	2	2	2	2	0	0
post-traumatic stress disorder62211	1	7		7	7	7	7	7	0	0
post-traumatic stress disorder84884	1	8		8	8	8	8	8	0	0
posterior cruciate ligament injury	1	7		7	7	7	7	7	0	0
postpartum psychosis	1	13		13	13	13	13	13	0	0
Pott's puffy tumor	1	11		11	11	11	11	11	0	0
premature atrial contractions	1	0		0	0	0	0	0	0	0
premature birth	1	4		4	4	4	4	4	0	0
premature ovarian failure	1	6		6	6	6	6	6	0	0
primary orthostatic tremors	1	0		0	0	0	0	0	0	0
primary progressive aphasia	1	7		7	7	7	7	7	0	0
primary sclerosing cholangitis	1	0		0	0	0	0	0	0	0
primary spontaneous pneumothorax	1	9		9	9	9	9	9	0	0
progressive multifocal leukoencephalopathy	1	0		0	0	0	0	0	0	0
progressive supranuclear palsy	1	0		0	0	0	0	0	0	0
prosopagnosia	1	7		7	7	7	7	7	0	0
prostatitis	1	0		0	0	0	0	0	0	0
protein C deficiency	1	5		5	5	5	5	5	0	0
protein S deficiency	1	8		8	8	8	8	8	0	0
proximal renal tubular acidosis	1	5		5	5	5	5	5	0	0
pseudocholinesterase deficiency	1	0		0	0	0	0	0	0	0
pseudocyst	1	11		11	11	11	11	11	0	0
pseudomembranous colitis	1	4		4	4	4	4	4	0	0
Pseudomonas aeruginosa infection	1	0		0	0	0	0	0	0	0
pudendal nerve entrapment	1	1		1	1	1	1	1	0	0
pulmonary arteriovenous malformation	1	1		1	1	1	1	1	0	0
pulmonary edema	1	2		2	2	2	2	2	0	0
pure autonomic failure	1	0		0	0	0	0	0	0	0
pyoderma gangrenosum	1	0		0	0	0	0	0	0	0
pyruvate kinase deficiency anemia	1	5		5	5	5	5	5	0	0
quadriplegia	1	0		0	0	0	0	0	0	0
radiation exposure	1	10		10	10	10	10	10	0	0
rage disorder	1	8		8	8	8	8	8	0	0
reactive thrombocytosis	1	9		9	9	9	9	9	0	0
reading learning disability	1	3		3	3	3	3	3	0	0
rectal outlet dysfunction	1	13		13	13	13	13	13	0	0
rectal prolapse	1	0		0	0	0	0	0	0	0
retinitis pigmentosa	1	2		2	2	2	2	2	0	0
reversible cerebral vasoconstriction syndrome	1	0		0	0	0	0	0	0	0
rheumatic fever	1	7		7	7	7	7	7	0	0
rheumatoid arthritis176184	1	10		10	10	10	10	10	0	0
rheumatoid arthritis251199	1	0		0	0	0	0	0	0	0
ruptured vas deferens	1	0		0	0	0	0	0	0	0
Russell-Silver syndrome	1	3		3	3	3	3	3	0	0
sacralization	1	9		9	9	9	9	9	0	0
salicylate sensitivity	1	1		1	1	1	1	1	0	0
salivary gland cancer	1	9		9	9	9	9	9	0	0
Schmidt's syndrome	1	0		0	0	0	0	0	0	0
schwannoma of spinal cord	1	1		1	1	1	1	1	0	0
Seborrheic Psoriasis	1	0		0	0	0	0	0	0	0
second degree burns	1	3		3	3	3	3	3	0	0
secondary polycythemia	1	9		9	9	9	9	9	0	0
sensory stroke	1	0		0	0	0	0	0	0	0
severe combined immunodeficiency disease	1	11		11	11	11	11	11	0	0
shaken baby syndrome	1	15		15	15	15	15	15	0	0
SIADH	1	11		11	11	11	11	11	0	0
sialolithiasis	1	4		4	4	4	4	4	0	0
sinus tarsi syndrome	1	0		0	0	0	0	0	0	0
sleep related eating disorder	1	11		11	11	11	11	11	0	0
small lymphocytic lymphoma	1	3		3	3	3	3	3	0	0
Sneddon syndrome	1	2		2	2	2	2	2	0	0
solar urticaria	1	1		1	1	1	1	1	0	0
somatic dysfunction	1	13		13	13	13	13	13	0	0
somniloquy	1	0		0	0	0	0	0	0	0
spastic diplegia cerebral palsy	1	11		11	11	11	11	11	0	0
spastic paraplegia of unknown origin	1	1		1	1	1	1	1	0	0
spermatocele	1	0		0	0	0	0	0	0	0
spinal accessory nerve injury	1	8		8	8	8	8	8	0	0
spinal meningitis	1	7		7	7	7	7	7	0	0
splenic artery aneurysm	1	2		2	2	2	2	2	0	0
splenic cyst	1	8		8	8	8	8	8	0	0
spontaneous intracranial hypotension	1	1		1	1	1	1	1	0	0
squamous cell anal cancer	1	6		6	6	6	6	6	0	0
Squamous Cell Carcinoma	1	8		8	8	8	8	8	0	0
squamous cell carcinoma of the parotid gland	1	5		5	5	5	5	5	0	0
status migrainosus	1	1		1	1	1	1	1	0	0
sternum fracture	1	3		3	3	3	3	3	0	0
Stevens Johnson syndrome	1	5		5	5	5	5	5	0	0
Stockholm syndrome	1	11		11	11	11	11	11	0	0
Streptococcal pharyngitis	1	9		9	9	9	9	9	0	0
superior mesenteric artery syndrome	1	9		9	9	9	9	9	0	0
Sweet syndrome	1	11		11	11	11	11	11	0	0
synovial plica disorder	1	9		9	9	9	9	9	0	0
syphilis	1	10		10	10	10	10	10	0	0
systemic candidiasis	1	1		1	1	1	1	1	0	0
systemic inflammatory response syndrome	1	0		0	0	0	0	0	0	0
tailor's bunion	1	5		5	5	5	5	5	0	0
Takotsubo cardiomyopathy	1	0		0	0	0	0	0	0	0
telangiectasias	1	0		0	0	0	0	0	0	0
thalassemia	1	3		3	3	3	3	3	0	0
thiamine deficiency	1	8		8	8	8	8	8	0	0
thin basement membrane disease	1	2		2	2	2	2	2	0	0
thoracic spondylosis	1	1		1	1	1	1	1	0	0
thyroid hormone resistance	1	12		12	12	12	12	12	0	0
tongue cancer	1	11		11	11	11	11	11	0	0
tooth fractures	1	12		12	12	12	12	12	0	0
Tornwaldt cyst	1	0		0	0	0	0	0	0	0
toxic maculopathy	1	9		9	9	9	9	9	0	0
tracheomalacia	1	14		14	14	14	14	14	0	0
transsexualism	1	9		9	9	9	9	9	0	0
traumatic arthropathy	1	10		10	10	10	10	10	0	0
tuberous sclerosis	1	10		10	10	10	10	10	0	0
tularemia	1	0		0	0	0	0	0	0	0
tumid lupus erythematosus	1	11		11	11	11	11	11	0	0
twisted bowel (intestinal volvulus)	1	2		2	2	2	2	2	0	0
unilateral vestibular hypofunction	1	0		0	0	0	0	0	0	0
Urinary Retention	1	3		3	3	3	3	3	0	0
urosepsis	1	8		8	8	8	8	8	0	0
vasculitis of mesenteric arteries	1	1		1	1	1	1	1	0	0
ventricular septal defect	1	12		12	12	12	12	12	0	0
vestibular neuronitis	1	4		4	4	4	4	4	0	0
vestibular papillomatosis	1	0		0	0	0	0	0	0	0
vibration white finger disorder	1	2		2	2	2	2	2	0	0
vitamin C deficiency anemia	1	10		10	10	10	10	10	0	0
vocal cord pharyngeal distal myopathy	1	7		7	7	7	7	7	0	0
vulval lymphangiectasia	1	0		0	0	0	0	0	0	0
vulvar intraepithelial neoplasia	1	12		12	12	12	12	12	0	0
vulvar vestibulitis	1	0		0	0	0	0	0	0	0
whooping cough	1	8		8	8	8	8	8	0	0
wrist sprain	1	14		14	14	14	14	14	0	0
